# Supplementary material for: Molecular characterization of extended-spectrum β-lactamase-producing Escherichia coli isolated from lower respiratory tract samples between 2002 and 2019 in the Central Slovenia region
Source: Ann Clin Microbiol Antimicrob. 2024 Jan 13;23:6. doi: 10.1186/s12941-023-00664-1 (PMC10790261; doi:10.1186/s12941-023-00664-1)
Supplement: Supplementary file 1 — Additional file 1. Dynamics of E. coli isolates, resistance genes and phylogenetic groups distribution. [file 12941_2023_664_MOESM1_ESM.xlsx]

## Sheet: Additional file 1
	Additional file 1. Dynamics of E. coli isolates, resistance genes and phylogenetic groups distribution.
	AF1.1 Dynamics of E. coli isolates between 2002 and 2019 in a large university hospital (A). Data are represented as frequencies and percentages. Abbreviations: NA (not available); LRT (lower respiratory tract). *Data are avaliable for one isolate.												AF1.2 Resistance genes distribution among ESBL-producing E. coli. Statistically significant differences between ST131 positive and negative group are in bold.								AF1.3 Distribution of phylogenetic groups in ESBL-EC from LRT. Statistically significant differences between ST131 positive and negative group are in bold.
	Year	E. coli clinical isolates (hospital A)	E. coli-ESBL clinical isolates (hospital A)	Percentage of E. coli-ESBL among clinical isolates (hospital A)	E. coli clinical isolates (hospital A) without LRT	E. coli-ESBL clinical isolates (hospital A) without LRT	Percentage of E. coli-ESBL among clinical isolates (hospital A) without LRT	E. coli isolates from LRT (hospital A)	E. coli-ESBL isolates from LRT (only hospital A)	Percentage of E. coli-ESBL among isolates from LRT (only hospital A)	All analyzed E. coli-ESBL isolates from LRT		Resistance gene	Total ESBL isolates		ST131		non-ST131			Phlyogenetic group	Total ESBL		ST131		non-ST131		p-value
	2002	NA	NA	/	NA	NA	NA	NA	1*	/	5			N = 487 (100%)		N = 329 (100%)		N = 158 (100%)				N = 487 (100%)		N = 329 (100%)		N = 158 (100%)
	2003	NA	NA	/	NA	NA	NA	NA	1*	/	8			n	%	n	%	n	%			n	%	n	%	n	%
	2004	NA	NA	/	NA	NA	NA	NA	NA	/	1		PMQR								Clermont, 2013
	2005	2670	24	0.898876	2457	21	0.854701	213	3	1.4	3		qnrA	4	0.821355	2	0.607903	2	1.26582		A	34	6.98152	0	0	34	21.519	<0.001
	2006	3282	50	1.52346	2994	41	1.36941	288	9	3.1	11		qnrB	7	1.43737	3	0.911854	4	2.53165		B1	11	2.25873	0	0	11	6.96203	<0.001
	2007	3671	119	3.24162	3374	106	3.14167	297	13	4.4	15		qnrS	7	1.43737	3	0.911854	4	2.53165		B2	356	73.1006	326	99.0881	30	18.9873	<0.001
	2008	4020	201	5	3709	178	4.79914	311	23	7.4	30		qnrC	0	0	0	0	0	0		C	28	5.74949	0	0	28	17.7215	<0.001
	2009	3956	195	4.92922	3606	164	4.54798	350	31	8.9	34		anrD	0	0	0	0	0	0		D	31	6.3655	1	0.303951	30	18.9873	<0.001
	2010	3785	196	5.17834	3406	169	4.96183	379	27	7.1	34		qnrVC	0	0	0	0	0	0		E	3	0.616016	0	0	3	1.89873	0.011819
	2011	4066	259	6.3699	3699	222	6.00162	367	37	10.1	41		aac(6’)-Ib	8	1.64271	2	0.607903	6	3.79747		F	24	4.92813	2	0.607903	22	13.9241	<0.001
	2012	4222	250	5.92136	3844	223	5.80125	378	27	7.1	31		aac(6')-I-cr	253	51.9507	185	56.231	68	43.038		Clermont, 2000
	2013	4012	270	6.72981	3681	237	6.43847	331	33	10	37		qepA	0	0	0	0	0	0		A	58	11.9097	5	1.51976	53	33.5443	<0.001
	2014	3218	240	7.45805	2894	209	7.22184	324	31	9.6	34		oqxA	0	0	0	0	0	0		B1	12	2.46407	1	0.303951	11	6.96203	<0.001
	2015	4443	378	8.50777	4094	342	8.35369	349	36	10.3	47		oqxB	0	0	0	0	0	0		B2	335	68.7885	301	91.4894	34	21.519	<0.001
	2016	4423	385	8.7045	4138	357	8.62736	285	28	9.8	40		beta-lactamases								D	82	16.8378	22	6.68693	60	37.9747	<0.001
	2017	4620	445	9.63203	4274	408	9.54609	346	37	10.7	42		blaCTX-M-1	377	77.4127	269	81.7629	108	68.3544
	2018	4945	416	8.41254	4624	383	8.28287	321	33	10.3	39		blaCTX-M-9	80	16.4271	52	15.8055	28	17.7215
	2019	4924	395	8.02193	4647	365	7.85453	277	30	10.8	35		blaTEM	265	54.4148	172	52.2796	93	58.8608
	Total	60257	3823	6.34449	55441	3425	6.17774	4816	400	8.30565	487		blaSHV	10	2.05339	1	0.303951	9	5.6962
