# Supplementary material for: Molecular characterization of extended-spectrum β-lactamase-producing Escherichia coli isolated from lower respiratory tract samples between 2002 and 2019 in the Central Slovenia region
Source: Ann Clin Microbiol Antimicrob. 2024 Jan 13;23:6. doi: 10.1186/s12941-023-00664-1 (PMC10790261; doi:10.1186/s12941-023-00664-1)
Supplement: Supplementary file 2 — Additional file 2. Primers and conditions for PCR amplification. [file 12941_2023_664_MOESM2_ESM.xlsx]

## Sheet: Additional file 2
Additional file 2. Primers and conditions for PCR amplification. Gene/fragment names, PCR amplification conditions, amplicon lenght in base pairs (bp) and reference are given.
Target	Primer (sequence 5'→3')	Amplification conditions	PCR product size (bp)	Reference
Phylogenetic groups
chuA	ChuA-1		279	Clermont et al., 2000
	(GACGAACCAACGGTCAGGAT)
	ChuA-2
	(TGCCGCCAGTACCAAAGACA)	94 °C - 5 min
yjaA	YjaA-1	94 °C - 30 s	211
	(TGAAGTGTCAGGAGACGCTG)	55 °C - 30 s 30×
	YjaA-2	72 °C - 45 s
	(ATGGAGAATGCGTTCCTCAAC)	72 °C - 7 min
TspE4.C2	TspE4.C2 -1		152
	(GAGTAATGTCGGGGCATTCA)
	TspE4.C2-2
	(CGCGCCAACAAAGTATTACG)
chuA	chuA.1b		288	Clermont et al., 2013
	(ATGGTACCGGACGAACCAAC)
	chuA.2
	(TGCCGCCAGTACCAAAGACA)
yjaA	YjaA.1b		211
	(CAAACGTGAAGTGTCAGGAG)	94 °C - 4,5 min
	YjaA.2b	94 °C - 30 s
	(AATGCGTCCCTCAACCTGTG)	59 °C - 30 s 30×
TspE4.C2	TspE4C2.1b	72 °C - 30 s	152
	(CACTATTCGTAAGGTCATCC)	72 °C - 5 min
	TspE4C2.2b
	(AGTTTATCGCTGCGGGTCGC)
arpA	AceK.f		400
	(AACGCTATTCGCCAGCTTGC)
	ArpA1.r
	(TCTCCCCATACCGTACGCTA)
trpA	trpAgpC.1	94 °C - 4,5 min	219
	(AGTTTTATGCCCAGTGCGAG)	94 °C - 30 s
	trpAgpC.2	59 °C - 30 s 30×
	(TCTGCGCCGGTCACGCCC)	72 °C - 30 s
trpA	trpBA.f	72 °C - 5 min	489
	(CGGCGATAAAGACATCTTCAC)
	trpBA.r	94 °C - 4,5 min
	(GCAACGCGGCCTGGCGGAAG)	94 °C - 30 s
arpA	ArpAgpE.f	57 °C - 30 s 30×	301
	(GATTCCATCTTGTCAAAATATGCC)	72 °C - 30 s
	ArpAgpE.r	72 °C - 5 min
	(GAAAAGAAAAAGAATTCCCAAGAG)
Clonal diversity
ERIC	ERIC1R	94 °C - 4 min	/	Versalovič, 1991
	(ATGTAAGCTCCTGGGGATTCAC)	94 °C - 30 s
		40 °C - 15 s 30×
	ERIC2	72 °C - 5 min
	(AAGTAAGTGACTGGGGTGAGCG)	72 °C - 7 min
Sequence types and O-type
ST69	ST65 F		104	Doumith et al., 2015
	(ATCTGGAGGCAACAAGCATA)
	ST65 r
	(AGAGAAAGGGCGTTCAGAAT)
ST73	ST73 F		490
	(TGGTTTTACCATTTTGTCGGA)
	ST73 r	94 °C - 3 min
	(GGAAATCGTTGATGTTGGCT)	94 °C - 30 s
ST95	ST96 F	60 °C - 30 s 30×	200
	(ACTAATCAGGATGGCGAGAC)	72 °C - 30 s
	ST96 r	72 °C - 5 min
	(ATCACGCCCATTAATCCAGT)
ST131	ST131 F		310
	(GACTGCATTTCGTCGCCATA)
	ST131 r
	(CCGGCGGCATCATAATGAAA)
pabB	O25pabBspe.F	95 °C - 4 min	347	Clermont et al., 2009
	(TCCAGCAGGTGCTGGATCGT)	94 °C - 30 s
		50 °C - 30 s 30×
	O25pabBspe.R	72 °C - 40 s
	(GCGAAATTTTTCGCCGTACTGT)	72 °C - 7 min
MLST
adk	adk F	95 °C - 2 min	584	Wirth et al., 2006
	(ATTCTGCTTGGCGCTCCGGG)	95 °C - 1 min
		54 °C - 1 min 30×
	adk r	72 °C - 2 min
	(CCGTCAACTTTCGCGTATTT)	72 °C - 5 min
fumC	fumC F	95 °C - 2 min	806	Wirth et al., 2006
	(TCACAGGTCGCCAGCGCTTC)	95 °C - 1 min
		54 °C - 1 min 30×
	fumC r	72 °C - 2 min
	(GTACGCAGCGAAAAAGATTC)	72 °C - 5 min
gyrB	gyrB F	95 °C - 2 min	815	Wirth et al., 2006
	(TCGGCGACACGGATGACGGC)	95 °C - 1 min
		60 °C - 1 min 30×
	gyrB r	72 °C - 2 min
	(GTCCATGTAGGCGTTCAGGG)	72 °C - 5 min
icd	icd F	95 °C - 2 min	878	Wirth et al., 2006
	(ATGGAAAGTAAAGTAGTTGTTCCGGCACA)	95 °C - 1 min
		54 °C - 1 min 30×
	icd r	72 °C - 2 min
	(GGACGCAGCAGGATCTGTT)	72 °C - 5 min
mdh	mdh F	95 °C - 2 min	932	Wirth et al., 2006
	(ATGAAAGTCGCAGTCCTCGGCGCTGCTGGCGG)	95 °C - 1 min
		68 °C - 1 min 30×
	mdh r	72 °C - 2 min
	(TTAACGAACTCCTGCCCCAGAGCGATATCTTTCTT)	72 °C - 5 min
purA	purA F	95 °C - 2 min	817	Wirth et al., 2006
	(CGCGCTGATGAAAGAGATGA)	95 °C - 1 min
		54 °C - 1 min 30×
	purA r	72 °C - 2 min
	(CATACGGTAAGCCACGCAGA)	72 °C - 5 min
recA	recA F	95 °C - 2 min	665	Wirth et al., 2006
	(CGCATTCGCTTTACCCTGACC)	95 °C - 1 min
		58 °C - 1 min 30×
	recA r	72 °C - 2 min
	(AGCGTGAAGGTAAAACCTGTG)	72 °C - 5 min
Beta-lactamase
blaCTX-M-1	Wgroup1-F		415	Woodford et al., 2005
	(AAAAATCACTGCGCCAGTTC)
	Wgroup1-R
	(AGCTTATTCATCGCCACGTT)
blaCTX-M-2	Wgroup2-F		552
	(CGACGCTACCCCTGCTATT)
	Wgroup2-R	94 °C - 5 min
	(CCAGCGTCAGATTTTTCAGG)	94 °C - 25 s
blaCTX-M-8	Wgroup8-F	52 °C - 40 s 30×	688
	(TCGCGTTAAGCGGATGATGC)	72 °C - 50 s
	Wgroup8-R	72 °C - 6 min
	(AACCCACGATGTGGGTAGC)
blaCTX-M-9	Wgroup9-F		205
	(CAAAGAGAGTGCAACGGATG)
	Wgroup9-R
	(ATTGGAAAGCGTTCATCACC)
blaCTX-M-25	Wgroup25-F		347
	(GCACGATGACATTCGGG)
	Wgroup25-R
	(AACCCACGATGTGGGTAGC)
blaSHV	multiTSO-S.f		713	Dallenne et al., 2010
	(AGCCGCTTGAGCAAATTAAAC)
		94 °C - 10 min
	multiTSO-S.r	94 °C - 40 s
	(ATCCCGCAGATAAATCACCAC)	60 °C - 40 s 30×
blaTEM	multiTSO-T.f	72 °C - 1 min	564
	(CATTTCCGTGTCGCCCTTATTC)	72 °C - 7 min
	multiTSO-T.r
	(CGTTCATCCATAGTTGCCTGAC)
PMQR
aac(6')-Ib in aac(6')-Ib-cr	qac 1F	94 °C - 5 min	514	Ambrožič Avguštin et al., 2007
	(GGCATCACTGCGTGTTCGCTCG)	94 °C - 30 s
		55 °C - 30 s 30×
	qac 1r	72 °C - 45 s
	(GACTGAGCATGACCTTGCG)	72 °C - 7 min
oqxA	oqxA F		671	Hansen et al., 2005
	(GATCAGTCAGTGGGATAGTTT)
	oqxA r	95 °C - 5 min
	(TACTCGGCGTTAACTGATTA)	95 °C - 30 s
oqxB	oqxBx F	55 °C - 30 s 30×	544	Ni et al., 2016
	(CCACCCTTAACTGATCCCTAA)	72 °C - 1.5 min
	oqxBx r	72 °C - 10 min
	(CGCCAGCTCATCCTTCAC)
qepA	QepAF	95 °C - 5 min	403	Cattoir et al., 2008
	(CGTGTTGCTGGAGTTCTTC)	94 °C - 30 s
		60 °C - 30 s 30×
	QepAR	72 °C - 30 s
	(CTGCAGGTACTGCGTCATG)	72 °C - 7 min
qnrA	QnrAm-F		579	Cattoir et al., 2007b
	(AGAGGATTTCTCACGCCAGG)
	QnrAm-R
	(TGCCAGGCACAGATCTTGAC)
qnrB	QnrBm-F		263	Cattoir et al., 2007a
	(GGMATHGAAATTCGCCACTG)	95 °C - 10 min
	QnrBm-R	94 °C - 30 s
	(TTTGCYGYYCGCCAGTCGAA)	58 °C - 30 s 30×
qnrC	QnrCm-F	72 °C - 45 s	135	Kraychete et al., 2016
	(GCGAATTTCCAAGGGGCAAA)	72 °C - 10 min
	QnrCm-R
	(ACCCGTAATGTAAGCAGAGCAA)
qnrD	QnrDm-F		691	Kraychete et al., 2016
	(AGGTGTAGCATGTATGGAAAAGC)
	QnrDm-R
	(ACATTGGGGCATTAGGCGTT)
qnrS	QnrSm-F		427	Cattoir et al., 2007b
	(GCAAGTTCATTGAACAGGGT)
	QnrSm-R
	(TCTAAACCGTCGAGTTCGGCG)
qnrVC	QnrVCm-F		71	Kraychete et al., 2016
	(GAGYTKTATGGTTTAGAYCCTCG)
	QnrVCm-R
	(TGTTCYTGYTGCCACGARCA)
Adhesins
afa/draBC	afa/draBC-f	95 °C - 5 min	593	Johnson and Stell, 2000
	(GGCAGAGGGCCGGCAACAGGC)	94 °C - 30 s
		63 °C - 30 s 30×
	afa/draBC-r	72 °C - 45 s
	(CCCGTAACGCGCCAGCATCTC)	72 °C - 7 min
fimH	fimH1	95 °C - 5 min	465	Starčič Erjavec et al., 2011
	(CAGCGATGATTTCCAGTTTGTGTG)	94 °C - 30 s
		56 °C - 30 s 30×
	fimH2	72 °C - 1 min
	(TGCGTACCAGCATTAGCAATGTCC)	72 °C - 7 min
iha	Iha-F	95 °C - 5 min	827	Johnson et al., 2000
	(CTGGCGGAGGCTCTGAGATCA)	94 °C - 30 s
		56 °C - 30 s 30×
	Iha-R	72 °C - 1 min
	(TCCTTAAGCTCCCGCGGCTGA)	72 °C - 7 min
Autotransporters
fluA	FluA-F	95 °C - 5 min	1635	Ambrožič Avguštin unpublished
	(GCGGTGTACTGCTGGCCG)	94 °C - 30s
		57 °C - 30 s 30×
	FluA-r	72 °C - 2 min
	(CGTTGTGGCTGCCCAGAC)	72 °C - 7 min
sat	Sat-F	95 °C - 5 min	387	Ruiz et al., 2002
	(ACTGGCGGACTCATGCTGT)	94 °C - 30s
		57 °C - 30 s 30×
	Sat-r	72 °C - 1 min
	(AACCCTGTAAGAAGACTGAGC)	72 °C - 7 min
vat	Vat-F	95 °C - 5 min	419	Parham et al., 2005
	(GAACACAGTTCATCTGATCTCC)	94 °C - 30 s
		55 °C - 30 s 30×
	Vat-R	72 °C - 1 min
	(GAATATATCAAATTGGTCCCCC)	72 °C - 7 min
Iron acquisition systems
fyuA	fyuAF	95 °C - 5 min	785	Johnson and Stell, 2000
	(TGATTAACCCCGCGACGGGAA)	94 °C - 30 s
		57 °C - 30 s 30×
	fyuAR	72 °C - 1 min
	(CGCAGTAGGCACGATGTTGTA)	72 °C - 7 min
iutA	iutA-F	95 °C - 5 min	302	Johnson et al., 1997
	(GGCTGGACATCATGGGAACTGG)	94 °C - 30 s
		63 °C - 30 s 30×
	iutA-R	72 °C - 45 s
	(CGTCGGGAACGGGTAGAATCG)	72 °C - 7 min
Protectins
iss	iss-F	95 °C - 5 min	793	Starčič Erjavec et al., 2011
	(ACGATACTCCGTAGCCAGAGAT)	94 °C - 30 s
		60 °C - 30 s 30×
	iss-R	72 °C - 1 min
	(ATGAACAGTGCAGATGAGCTCC)	72 °C - 10 min
kpsMTⅡ	kpsMT_II f	95 °C - 5 min	270	Johnson and Stell, 2000
	(GCGCATTTGCTGATACTGTTG)	94 °C - 30 s
		56 °C - 30 s 30×
	kpsMT_II r	72 °C - 1 min
	(CATCCAGACGATAAGCATGAGCA)	72 °C - 7 min
ompT (Apec)	ompTApec-F	95 °C - 5 min	581	Vadnov et al., 2017
	(CAGAGTATCTGTCGGTGCCTCA)	94 °C - 30 s
		55 °C - 30 s 30×
	ompTApec-r	72 °C - 1 min
	(TACGGTTCCATGTTCCTTCGAC)	72 °C - 7 min
traT	traT.1	95 °C - 5 min	288	Johnson and Stell, 2000
	(GGTGTGGTGCGATGAGCACAG)	94 °C - 30 s
		57 °C - 30 s 30×
	traT.2	72 °C - 1 min
	(CACGGTTCAGCCATCCCTGAG)	72 °C - 7 min
Toxins
ehxA	hlyen1		1551	Trkov et al., 2008
	(GGTGCAGCAGAAAAAGTTGTAG)	95 °C - 5 min
	hlyen2	94 °C - 30 s
	(TCTCGCCTGATAGTGTTTGGTA)	58 °C - 30 s 30×
hlyA	hlyAf	72 °C - 2 min	1177	Yamamoto et al., 1995
	(AACAAGGATAAGCACTGTTCTGGCT)	72 °C - 7 min
	hlyAr
	(ACCATATAAGCGGTCATTCCCGTCA)
hlyF	hlyF forward	94 °C - 5 min	449	Johnson et al., 2008
	(GGCCACAGTCGTTTAGGGTGCTTACC)	94 °C - 30 s
		63 °C - 45 s 30×
	hlyF reverse	72 °C - 105 s
	(GGCGGTTTAGGCATTCCGATACTCAG)	72 °C - 10 min
usp	UspDeg-F	95 °C - 5 min	1021	Jerneja Ambrožič Avguštin unpublished
	(ATGCTACTGTTTCCGGGTAGTSTGT)	94 °C - 30 s
		55 °C - 30 s 30×
	UspDeg-r	72 °C - 90 s
	(CATCRTGTAGTCKGGGSGTAACAAT)	72 °C - 7 min
