# Supplementary material for: Molecular characterization of extended-spectrum β-lactamase-producing Escherichia coli isolated from lower respiratory tract samples between 2002 and 2019 in the Central Slovenia region
Source: Ann Clin Microbiol Antimicrob. 2024 Jan 13;23:6. doi: 10.1186/s12941-023-00664-1 (PMC10790261; doi:10.1186/s12941-023-00664-1)
Supplement: Supplementary file 3 — Additional file 3. Raw data. [file 12941_2023_664_MOESM3_ESM.xlsx]

## Sheet: Additional file 3_Raw data
Number of analyzed isolates	Working number of isolate	Year	Location	ERIC profile	ERIC profile (week/unsucc.)	Clermont (2013)	Clermont (2000)	CTX+	CTX - M group	blaTEM	blaSHV	qnrA	qnrB	gnrS	qnrC	qnrD	aac(6’)-Ib allele	qepA	oqxA	oqxB	afa/dra	fimH	fluA	fyuA	iha	iss	iutA	kpsMTII	ompT APEC	sat	traT	usp deg	vat	hemolytic phenotype	hlyA	ehxA	o 25b	ST69	ST73	ST95	ST131	VAGs number
1	1	2002	A6	EPx	EPx	D	D1	1	M9	1	0	0	0	0	0	0	wt	0	0	0	0	1	1	1	1	0	1	1	1	1	0	0	0	0	0	0	0	0	0	0	0	8
2	2	2002	OTL	EPx	week/unsucc.	D	D2	1	M1	1	0	0	0	0	0	0	mut	0	0	0	1	0	1	1	0	0	0	1	0	0	1	0	0	0	0	0	0	0	0	0	0	5
3	3	2002	OTL	EPx	EPx	C	A1	1	M1	0	0	0	0	0	0	0	mut	0	0	0	0	1	1	0	0	0	1	0	0	0	1	0	0	0	0	0	0	0	0	0	0	4
4	4	2002	OTL	EPx	week/unsucc.	B2	B23	0	0	1	1	0	0	0	0	0	wt	0	0	0	0	1	1	1	0	0	1	1	1	1	1	1	0	0	0	0	0	0	0	0	0	9
5	5	2002	OTL	EPx	EPx	C	B23	1	M1	1	0	0	0	0	0	0	mut	0	0	0	0	1	1	1	0	0	1	1	1	1	1	1	0	0	0	0	0	0	0	0	0	9
6	6	2003	OTL	EPx	week/unsucc.	C	A1	1	M1	0	0	0	0	0	0	0	mut	0	0	0	0	1	1	0	0	0	1	0	0	0	1	0	0	0	0	0	0	0	0	0	0	4
7	7	2003	OTL	EPx	week/unsucc.	C	A1	1	M1	0	0	0	0	0	0	0	mut	0	0	0	0	1	1	0	0	0	1	0	0	0	1	0	0	0	0	0	0	0	0	0	0	4
8	8	2003	OTL	EPx	week/unsucc.	F	D1	1	M9	1	0	0	0	0	0	0	wt	0	0	0	0	1	1	1	1	0	1	1	1	1	0	0	0	0	0	0	0	0	0	0	0	8
9	9	2003	OTL	EPx	week/unsucc.	C	A1	1	M1	0	0	0	0	0	0	0	mut	0	0	0	0	1	1	0	0	0	1	0	0	0	1	0	0	0	0	0	0	0	0	0	0	4
10	10	2003	OTL	EPx	EPx	C	A1	1	M1	0	0	0	0	0	0	0	mut	0	0	0	0	1	1	0	0	0	1	0	0	0	1	0	0	0	0	0	0	0	0	0	0	4
11	11	2003	OTL	EPx	EPx	C	A1	1	M1	0	0	0	0	0	0	0	mut	0	0	0	0	1	1	0	0	0	1	0	0	0	1	0	0	0	0	0	0	0	0	0	0	4
12	12	2003	OTL	EPx	EPx	A	A0	1	M9	1	0	0	0	0	0	0	0	0	0	0	0	1	0	1	0	0	0	0	0	0	1	0	0	0	0	0	0	0	0	0	0	3
13	13	2003	OTL	EPx	EPx	B2	B23	1	M1	1	0	0	0	0	0	0	mut	0	0	0	0	1	0	1	0	1	1	1	1	0	1	1	0	0	0	0	0	0	0	1	0	8
14	14	2004	OTL	EPx	EPx	B2	B22	1	M1	1	0	0	0	0	0	0	mut	0	0	0	0	1	1	1	0	0	0	0	1	0	1	1	0	1	1	0	0	0	0	1	0	6
15	16	2005	A10	EP1	EP1	B2	B23	1	M1	0	0	0	0	0	0	0	mut	0	0	0	1	1	1	1	1	0	1	1	1	1	1	1	0	0	0	0	0	0	0	0	1	11
16	17	2005	A6	EPx	EPx	D	D1	1	M1	0	0	0	0	0	0	0	0	0	0	0	0	1	1	0	0	0	1	0	1	0	1	0	0	0	0	0	0	1	0	0	0	5
17	18	2005	A2	EPx	EPx	C	A1	1	M1	1	0	0	0	0	0	0	0	0	0	0	0	1	1	0	0	1	0	0	0	0	1	0	0	0	0	0	0	0	0	0	0	4
18	19	2006	A6	EPx	week/unsucc.	B2	B23	1	M1	1	0	0	0	0	0	0	mut	0	0	0	0	0	1	1	1	0	1	0	1	1	1	1	0	0	0	0	1	0	0	0	1	8
19	20	2006	A6	EPx	EPx	F	D1	0	0	1	0	0	0	0	0	0	mut	0	0	0	0	0	1	1	0	0	1	1	1	0	0	0	0	0	0	0	0	0	0	0	1	5
20	21	2006	A12	EPx	EPx	F	D1	1	M1	1	0	0	0	0	0	0	mut	0	0	0	0	0	0	1	0	0	1	0	1	0	1	0	0	0	0	0	0	0	0	0	0	4
21	22	2006	A6	EPx	week/unsucc.	B2	B23	1	M1	0	0	0	0	0	0	0	mut	0	0	0	1	0	1	1	1	0	1	1	1	1	1	1	0	0	0	0	1	0	0	0	0	10
22	23	2006	A3	EPx	EPx	B2	B23	1	M1	1	0	0	0	0	0	0	0	0	0	0	0	0	1	1	1	0	1	1	1	1	1	1	0	0	0	0	1	0	0	0	0	9
23	24	2006	B	EPx	EPx	B2	D2	1	M9	1	0	0	0	0	0	0	0	0	0	0	0	0	1	1	1	0	1	1	1	1	1	1	0	0	0	0	1	0	0	0	1	9
24	25	2006	A1	EPx	week/unsucc.	D	D2	1	M9	1	0	0	0	0	0	0	mut	0	0	0	0	0	1	1	0	0	0	1	0	0	1	0	0	0	0	0	0	0	0	0	1	4
25	26	2006	A10	EPx	week/unsucc.	F	D2	0	0	1	1	0	0	0	0	0	mut	0	0	0	0	0	1	1	0	0	1	1	1	0	1	0	0	0	0	0	0	0	0	0	0	6
26	27	2006	B	EPx	EPx	C	A1	0	0	1	0	0	0	0	0	0	0	0	0	0	0	0	1	1	0	1	1	0	1	0	1	0	0	0	0	0	0	0	0	0	0	6
27	28	2006	A6	EPx	week/unsucc.	C	A1	0	0	1	0	0	0	0	0	0	0	0	0	0	0	0	0	1	0	0	0	0	0	0	0	0	0	0	0	0	0	0	0	0	0	1
28	30	2006	A16	EPx	EPx	F	D1	1	M9	1	1	1	0	0	0	0	mut	0	0	0	0	0	0	0	0	0	1	1	0	0	0	0	0	0	0	0	0	0	0	0	0	2
29	38	2007	C	EPx	week/unsucc.	B2	B23	1	M1	1	0	0	0	0	0	0	mut	0	0	0	0	1	1	1	1	0	1	0	1	1	1	1	0	0	0	0	1	0	0	0	1	9
30	39	2007	A3	EPx	week/unsucc.	B2	B23	1	M1	1	0	0	0	0	0	0	mut	0	0	0	0	1	1	1	1	0	1	0	1	1	1	1	0	0	0	0	1	0	0	0	1	9
31	40	2007	A12	EPx	week/unsucc.	B2	B23	1	M1	0	0	0	0	0	0	0	mut	0	0	0	0	1	1	1	1	0	1	1	1	1	1	1	0	0	0	0	1	0	0	0	1	10
32	41	2007	C	EP3	EP3	B2	B23	1	M1	0	0	0	0	0	0	0	mut	0	0	0	0	1	1	1	1	0	1	1	1	1	1	1	0	0	0	0	1	0	0	0	1	10
33	42	2007	A1	EPx	EPx	D	D2	1	M1	1	0	0	0	0	0	0	mut	0	0	0	0	1	0	0	0	0	1	1	0	0	1	0	0	0	0	0	0	0	0	0	0	4
34	43	2007	A10	EPx	week/unsucc.	B2	D2	0	0	1	0	0	0	0	0	0	0	0	0	0	0	1	1	1	0	0	1	0	0	0	1	0	0	0	0	0	0	0	0	0	0	5
35	44	2007	A9	EPx	week/unsucc.	F	D1	1	M9	1	0	0	0	0	0	0	0	0	0	0	0	1	0	0	0	0	1	1	0	0	0	1	0	0	0	0	0	0	0	0	0	4
36	45	2007	A9	EPx	week/unsucc.	F	B23	0	0	0	0	0	0	0	0	0	0	0	0	0	0	1	0	0	0	0	1	1	0	0	0	0	0	0	0	0	0	0	0	0	0	3
37	46	2007	A3	EPx	week/unsucc.	B2	B23	1	M1	1	0	0	0	0	0	0	mut	0	0	0	0	1	1	1	1	0	1	0	1	1	1	1	0	0	0	0	1	0	0	0	1	9
38	47	2007	A11	EPx	week/unsucc.	B2	B23	1	M1	0	0	0	0	0	0	0	mut	0	0	0	0	1	1	1	1	0	1	1	0	1	1	1	0	0	0	0	1	0	0	0	1	9
39	48	2007	OTL	EPx	week/unsucc.	B2	B23	1	M1	0	0	0	0	0	0	0	mut	0	0	0	1	1	1	1	1	0	1	1	1	1	1	1	0	0	0	0	1	0	0	0	1	11
40	49	2007	A6	EP3	EP3	B2	B23	1	M1	1	0	0	0	0	0	0	0	0	0	0	0	1	1	1	1	0	1	1	1	1	1	1	0	0	0	0	1	0	0	0	1	10
41	50	2007	A6	EP1	EP1	B2	B23	1	M1	0	0	0	0	0	0	0	mut	0	0	0	1	1	1	1	1	0	1	1	1	1	1	1	0	0	0	0	1	0	0	0	1	11
42	51	2007	A11	EPx	week/unsucc.	B2	B23	0	0	0	1	0	0	0	0	0	0	0	0	0	0	1	1	1	1	0	1	1	1	1	0	1	0	1	1	0	0	0	1	0	0	9
43	52	2007	A6	EPx	week/unsucc.	B2	D2	1	M9	1	0	0	0	0	0	0	0	0	0	0	0	1	1	1	1	0	1	1	1	1	1	1	0	0	0	0	1	0	0	0	1	10
44	53	2008	A7	EPx	EPx	B2	D1	1	M1	1	0	0	0	0	0	0	mut	0	0	0	0	1	1	1	1	0	1	1	1	1	1	0	0	0	0	0	0	0	0	0	0	9
45	54	2008	C	EPx	week/unsucc.	B2	B23	1	M1	1	0	0	0	0	0	0	mut	0	0	0	0	1	1	1	1	0	1	1	1	1	1	1	0	0	0	0	1	0	0	0	1	10
46	55	2008	A12	EPx	week/unsucc.	A	A1	1	M9	1	0	0	0	0	0	0	0	0	0	0	1	1	1	1	1	0	1	1	0	1	1	0	0	0	0	0	0	0	0	0	0	9
47	56	2008	A10	EPx	week/unsucc.	B2	B23	1	M1	0	0	0	0	0	0	0	mut	0	0	0	1	1	1	1	1	0	1	1	1	1	1	1	0	0	0	0	1	0	0	0	1	11
48	57	2008	A10	EP1	EP1	B2	B23	1	M1	0	0	0	0	0	0	0	mut	0	0	0	1	1	1	1	1	0	1	1	1	1	1	1	0	0	0	0	1	0	0	0	1	11
49	58	2008	C	EP3	EP3	B2	B23	1	M1	1	0	0	0	0	0	0	mut	0	0	0	0	1	1	1	1	0	1	1	1	1	1	1	0	0	0	0	1	0	0	0	1	10
50	60	2008	OTL	EP3	EP3	B2	B23	1	M1	1	0	0	0	0	0	0	mut	0	0	0	0	1	1	1	1	0	1	1	1	1	1	1	0	0	0	0	1	0	0	0	1	10
51	61	2008	OTL	EP1	EP1	B2	B23	1	M1	0	0	0	0	0	0	0	mut	0	0	0	1	1	1	1	1	0	1	1	1	1	1	1	0	0	0	0	1	0	0	0	1	11
52	62	2008	A2	EPx	EP1	B2	B23	1	M1	0	0	0	0	0	0	0	0	0	0	0	1	1	1	1	1	0	1	1	1	1	1	1	0	0	0	0	1	0	0	0	1	11
53	63	2008	A6	EPx	week/unsucc.	B2	B23	1	M1	1	0	0	0	0	0	0	mut	0	0	0	0	1	1	1	1	0	1	0	1	1	1	1	0	0	0	0	1	0	0	0	1	9
54	64	2008	A9	EPx	EPx	F	D1	1	M9	0	0	0	0	0	0	0	0	0	0	0	0	1	0	0	1	0	1	1	0	0	0	0	0	0	0	0	0	0	0	0	0	4
55	65	2008	A10	EPx	week/unsucc.	B2	B23	1	M1	0	0	0	0	0	0	0	mut	0	0	0	1	1	1	1	1	0	1	1	1	1	1	1	0	0	0	0	1	0	0	0	1	11
56	66	2008	OTL	EPx	week/unsucc.	B2	B23	1	M1	0	0	0	0	0	0	0	0	0	0	0	0	1	1	1	1	0	1	1	1	1	0	1	0	0	0	0	1	0	0	0	1	9
57	67	2008	A9	EPx	week/unsucc.	F	D2	1	M1	0	0	0	0	0	0	0	0	0	0	0	0	1	1	1	0	1	1	0	1	1	1	0	0	0	0	0	0	0	0	0	0	8
58	68	2008	A6	EP3	EP3	B2	B23	1	M1	1	0	0	0	0	0	0	0	0	0	0	0	1	1	1	1	0	1	1	1	1	1	1	0	0	0	0	1	0	0	0	1	10
59	69	2008	A1	EPx	EPx	A	A1	1	M1	1	0	0	0	0	0	0	mut	0	0	0	0	0	0	0	0	0	0	0	0	0	0	0	0	0	0	0	0	0	0	0	0	0
60	70	2008	A15	EPx	week/unsucc.	D	D1	0	0	1	1	0	0	0	0	0	wt	0	0	0	0	1	1	0	0	0	0	1	1	0	0	0	0	0	0	0	0	0	0	0	0	4
61	71	2008	A6	EPx	week/unsucc.	B1	B1	1	M1	1	0	0	0	0	0	0	wt	0	0	0	0	1	0	0	0	1	1	0	0	0	1	0	0	0	0	0	0	0	0	0	0	4
62	72	2008	B	EP1	EP1	B2	B23	1	M1	0	0	0	0	0	0	0	mut	0	0	0	1	1	1	1	1	0	1	1	1	1	0	1	0	0	0	0	1	0	0	0	1	10
63	73	2008	A10	EPx	EPx	C	A1	1	M1	1	0	0	0	1	0	0	mut	0	0	0	0	1	1	1	0	1	1	0	1	0	1	0	0	0	0	0	0	0	0	0	0	7
64	74	2008	C	EPx	EPx	B2	B23	1	M1	1	0	0	0	0	0	0	mut	0	0	0	0	1	1	1	0	0	0	1	1	1	1	1	0	1	1	0	0	0	0	0	0	8
65	75	2008	A4	EPx	week/unsucc.	B2	D2	1	M9	1	0	0	0	0	0	0	0	0	0	0	0	1	1	1	1	0	1	1	1	1	1	1	0	0	0	0	1	0	0	0	1	10
66	76	2008	C	EPx	week/unsucc.	B2	D2	1	M9	1	0	0	0	0	0	0	0	0	0	0	0	1	1	1	1	0	1	1	1	1	1	1	0	0	0	0	1	0	0	0	1	10
67	77	2008	C	EPx	week/unsucc.	B2	B23	1	M1	1	0	0	0	0	0	0	mut	0	0	0	0	1	1	1	0	0	0	1	1	1	1	1	0	1	1	0	0	0	0	0	0	8
68	78	2008	A2	EPx	week/unsucc.	B2	D2	1	M9	1	0	0	0	0	0	0	0	0	0	0	0	1	1	1	1	0	1	1	1	1	1	1	0	0	0	0	1	0	0	0	1	10
69	79	2008	OTL	EPx	week/unsucc.	B2	B23	1	M1	1	0	0	0	0	0	0	mut	0	0	0	0	1	1	1	1	0	1	1	1	1	1	1	0	0	0	0	1	0	0	0	1	10
70	81	2008	OTL	EPx	week/unsucc.	B2	D2	1	M9	1	0	0	0	0	0	0	0	0	0	0	0	1	1	1	1	0	1	1	1	1	1	1	0	0	0	0	1	0	0	0	1	10
71	82	2008	A14	EPx	week/unsucc.	B2	D2	1	M9	1	0	0	0	0	0	0	0	0	0	0	0	1	1	1	1	0	1	1	1	1	1	1	0	0	0	0	1	0	0	0	1	10
72	83	2008	OTL	EPx	EPx	F	D1	1	M9	0	0	0	0	0	0	0	0	0	0	0	0	1	0	0	0	0	1	1	0	0	0	0	0	0	0	0	0	0	0	0	0	3
73	84	2008	B	EPx	EPx	B2	B23	1	M1	0	0	0	0	0	0	0	mut	0	0	0	0	1	0	1	0	1	1	1	1	0	1	1	0	0	0	0	0	0	0	1	0	8
74	85	2009	A6	EPx	week/unsucc.	B2	B23	1	M1	1	0	0	0	0	0	0	mut	0	0	0	0	1	1	1	1	0	1	0	1	1	1	1	0	0	0	0	1	0	0	0	1	9
75	86	2009	C	EPx	week/unsucc.	B2	B23	1	M1	1	0	0	0	0	0	0	0	0	0	0	0	1	1	1	0	0	0	0	1	0	1	0	0	0	0	0	0	0	0	0	0	5
76	87	2009	A10	EPx	week/unsucc.	B2	B23	1	M9	1	0	0	0	0	0	0	mut	0	0	0	0	1	1	1	1	0	1	1	1	1	1	1	0	0	0	0	1	0	0	0	1	10
77	88	2009	A10	EPx	EPx	B2	B23	1	M1	0	0	0	0	0	0	0	mut	0	0	0	1	1	1	1	1	0	1	1	1	1	1	1	0	0	0	0	1	0	0	0	1	11
78	89	2009	A10	EPx	EPx	B2	B23	1	M1	0	0	0	0	0	0	0	mut	0	0	0	1	1	1	1	1	0	1	1	1	1	1	1	0	0	0	0	1	0	0	0	1	11
79	90	2009	A6	EPx	EPx	B2	B23	1	M1	1	0	0	0	0	0	0	mut	0	0	0	0	1	1	1	1	0	1	0	1	1	1	1	0	0	0	0	1	0	0	0	1	9
80	91	2009	A2	EPx	EPx	C	A1	0	0	1	0	0	0	0	0	0	0	0	0	0	0	1	1	1	0	1	1	0	1	0	1	0	0	0	0	0	0	0	0	0	0	7
81	92	2009	A6	EPx	week/unsucc.	B2	D1	0	0	0	0	0	0	0	0	0	mut	0	0	0	0	0	0	1	0	0	1	0	1	0	1	0	0	0	0	0	0	0	0	0	0	4
82	94	2009	A10	EPx	week/unsucc.	B2	B23	1	M1	0	0	0	0	0	0	0	mut	0	0	0	1	1	1	1	1	0	1	1	1	1	1	1	0	0	0	0	1	0	0	0	1	11
83	96	2009	A9	EPx	EPx	F	D1	1	M1	1	0	0	0	0	0	0	0	0	0	0	0	0	0	1	0	0	0	0	1	0	0	0	0	0	0	0	0	0	0	0	0	2
84	97	2009	A6	EPx	EPx	B2	B23	1	M1	0	0	0	0	0	0	0	mut	0	0	0	1	1	1	1	1	0	1	1	1	1	0	1	0	0	0	0	1	0	0	0	1	10
85	98	2009	A6	EPx	EPx	B2	B23	1	M1	0	0	0	0	0	0	0	mut	0	0	0	1	1	1	1	1	0	1	1	1	1	1	1	0	0	0	0	1	0	0	0	1	11
86	99	2009	A10	EPx	EPx	B2	B23	1	M1	0	0	0	0	0	0	0	mut	0	0	0	1	1	1	1	1	0	1	1	1	1	1	1	0	0	0	0	1	0	0	0	1	11
87	100	2009	A10	EPx	week/unsucc.	B2	D2	1	M9	1	0	0	0	0	0	0	0	0	0	0	0	1	1	1	1	0	1	1	1	1	1	1	0	0	0	0	1	0	0	0	1	10
88	101	2009	A3	EPx	week/unsucc.	B2	B23	1	M1	0	0	0	0	0	0	0	mut	0	0	0	1	1	1	1	1	0	1	1	1	1	0	1	0	0	0	0	1	0	0	0	1	10
89	102	2009	A3	EP3	EP3	B2	B23	1	M9	0	0	0	0	0	0	0	0	0	0	0	0	1	1	1	1	0	1	1	1	1	0	1	0	0	0	0	1	0	0	0	1	9
90	103	2009	C	EPx	week/unsucc.	B2	B23	1	M1	1	0	0	0	0	0	0	mut	0	0	0	0	1	1	1	0	1	1	1	1	0	1	1	0	0	0	0	0	0	0	1	0	9
91	104	2009	C	EPx	EPx	B2	B23	1	M1	0	0	0	0	0	0	0	mut	0	0	0	1	1	1	1	1	0	1	1	1	1	1	1	0	0	0	0	1	0	0	0	1	11
92	105	2009	A6	EPx	week/unsucc.	B2	D2	1	M9	1	0	0	0	0	0	0	0	0	0	0	0	1	1	1	1	0	1	1	1	1	1	1	0	0	0	0	1	0	0	0	1	10
93	106	2009	A3	EP3	EP3	B2	B23	0	0	0	0	0	0	0	0	0	mut	0	0	0	0	1	1	1	1	0	1	1	1	1	1	1	0	0	0	0	1	0	0	0	1	10
94	107	2009	A3	EP3	EP3	B2	B23	1	M1	1	0	0	0	0	0	0	0	0	0	0	0	1	1	1	1	0	1	1	1	1	1	1	0	0	0	0	1	0	0	0	1	10
95	108	2009	A6	EP3	EP3	B2	B23	1	M1	1	0	0	0	0	0	0	mut	0	0	0	0	1	1	1	1	0	1	1	1	1	1	1	0	0	0	0	1	0	0	0	1	10
96	109	2009	A6	EPx	week/unsucc.	B2	B23	1	M1	0	0	0	1	0	0	0	0	0	0	0	0	1	1	1	1	0	1	1	1	1	1	1	0	0	0	0	0	0	0	0	1	10
97	110	2009	A8	EPx	week/unsucc.	B2	D2	1	M9	1	0	0	0	0	0	0	0	0	0	0	0	1	1	1	1	0	1	1	1	1	1	1	0	0	0	0	1	0	0	0	1	10
98	112	2009	A6	EP1	EP1	B1	B23	1	M1	1	0	0	0	0	0	0	mut	0	0	0	0	1	0	1	0	1	1	0	1	1	1	0	0	0	0	0	0	0	0	0	0	7
99	113	2009	OTL	EP3	EP3	B2	B23	1	M1	1	0	0	0	0	0	0	mut	0	0	0	0	1	0	1	0	0	1	0	1	0	1	1	0	0	0	0	1	0	0	0	1	6
100	114	2009	A3	EP1	EP1	B2	B23	1	M1	1	0	0	0	0	0	0	0	0	0	0	0	1	1	1	1	0	1	1	1	1	1	1	0	0	0	0	1	0	0	0	1	10
101	115	2009	A9	EP3	EP3	B2	B23	1	M1	0	0	0	0	0	0	0	0	0	0	0	0	1	1	1	1	0	1	1	1	1	1	1	0	0	0	0	0	0	0	0	1	10
102	116	2009	A3	EP1	EP1	B2	B23	1	M1	0	0	0	0	0	0	0	mut	0	0	0	1	1	1	1	1	0	1	1	1	1	1	1	0	0	0	0	1	0	0	0	1	11
103	117	2009	A3	EP1	EP1	B2	B23	1	M1	0	0	0	0	0	0	0	mut	0	0	0	1	1	1	1	1	0	1	1	1	1	1	1	0	0	0	0	1	0	0	0	1	11
104	118	2009	OTL	EP1	EP1	B2	B23	1	M1	0	0	0	0	0	0	0	mut	0	0	0	1	1	1	1	1	0	1	1	1	1	1	1	0	0	0	0	1	0	0	0	1	11
105	119	2009	A1	EPx	week/unsucc.	B2	B23	1	M1	1	0	0	0	0	0	0	0	0	0	0	0	1	1	1	1	0	1	1	1	1	1	1	0	0	0	0	1	0	0	0	1	10
106	120	2009	A6	EP1	EP1	B2	B23	1	M1	0	0	0	0	0	0	0	mut	0	0	0	1	1	1	1	1	0	1	1	1	1	1	1	0	0	0	0	1	0	0	0	1	11
107	121	2009	OTL	EP3	EP3	B2	D2	1	M9	1	0	0	0	0	0	0	0	0	0	0	0	1	1	1	1	0	1	1	1	1	1	1	0	0	0	0	1	0	0	0	1	10
108	122	2010	A6	EP1	EP1	A	A1	1	M1	0	0	0	0	0	0	0	mut	0	0	0	0	0	0	0	0	0	0	0	0	0	1	0	0	0	0	0	0	0	0	0	0	1
109	123	2010	A8	EPx	week/unsucc.	B2	B23	1	M9	1	0	0	0	0	0	0	0	0	0	0	0	1	1	1	1	0	1	1	1	1	1	1	0	0	0	0	1	0	0	0	1	10
110	124	2010	A6	EP3	EP3	B2	B23	1	M9	1	0	0	0	0	0	0	0	0	0	0	0	1	1	1	1	0	1	1	1	1	1	1	0	0	0	0	1	0	0	0	1	10
111	125	2010	A6	EPx	EPx	A	A1	0	0	1	0	0	0	0	0	0	0	0	0	0	0	1	0	1	0	0	1	0	0	0	0	0	0	0	0	0	0	0	0	0	0	3
112	126	2010	OTL	EPx	week/unsucc.	A	A1	1	M1	1	0	0	0	0	0	0	0	0	0	0	0	1	0	1	0	0	1	0	1	0	1	0	0	0	0	0	0	0	0	0	0	5
113	127	2010	OTL	EPx	week/unsucc.	B2	B23	1	M9	1	0	0	0	0	0	0	0	0	0	0	0	1	1	1	1	0	1	0	1	1	1	1	0	0	0	0	1	0	0	0	1	9
114	128	2010	B	EP1	EP1	B2	B23	1	M1	1	0	0	0	0	0	0	mut	0	0	0	1	1	1	1	1	0	1	1	1	1	1	1	0	0	0	0	1	0	0	0	1	11
115	129	2010	A6	EP1	EP1	B2	B23	1	M1	0	0	0	0	0	0	0	0	0	0	0	1	1	0	1	1	0	1	1	1	1	1	1	0	0	0	0	1	0	0	0	1	10
116	130	2010	A3	EPx	EPx	F	D2	1	M1	0	0	0	0	0	0	0	0	0	0	0	0	0	1	1	0	0	1	1	1	1	0	0	0	0	0	0	0	0	0	0	0	6
117	131	2010	B	EPx	EPx	B1	B1	0	0	1	0	0	0	0	0	0	0	0	0	0	0	1	0	1	0	1	1	0	1	0	1	0	0	0	0	0	0	0	0	0	0	6
118	132	2010	A15	EPx	week/unsucc.	B2	B23	1	M1	1	0	0	1	0	0	0	mut	0	0	0	0	1	1	1	0	0	1	1	1	0	0	1	1	0	0	0	0	0	0	0	0	8
119	133	2010	A3	EPx	EPx	C	A1	1	M1	1	0	0	0	0	0	0	mut	0	0	0	0	1	0	0	0	0	1	0	0	0	0	0	0	0	0	0	0	0	0	0	0	2
120	134	2010	A16	EP3	EP3	B2	B23	1	M9	0	0	0	0	0	0	0	0	0	0	0	0	1	1	1	1	0	1	1	1	1	1	1	0	0	0	0	1	0	0	0	1	10
121	135	2010	C	EPx	week/unsucc.	B1	B1	1	M1	1	0	0	0	0	0	0	0	0	0	0	0	1	1	1	0	1	1	0	1	0	1	0	0	0	0	0	0	0	0	0	0	7
122	136	2010	A3	EPx	EPx	D	D2	1	M1	0	0	0	0	0	0	0	mut	0	0	0	0	1	0	0	0	0	1	0	1	0	1	0	0	0	0	0	0	0	0	0	0	4
123	137	2010	B	EP1	EP1	B2	B23	1	M1	1	0	0	0	0	0	0	mut	0	0	0	1	1	1	1	1	0	1	1	1	1	1	1	0	0	0	0	1	0	0	0	1	11
124	139	2010	A10	EPx	EPx	D	D1	1	M1	1	0	0	0	0	0	0	mut	0	0	0	0	1	1	0	0	0	1	1	1	0	1	0	0	0	0	0	0	1	0	0	0	6
125	140	2010	A3	EP1	EP1	B2	B23	1	M1	0	0	0	1	0	0	0	mut	0	0	0	1	1	1	1	1	0	1	1	1	1	1	1	0	0	0	0	1	0	0	0	1	11
126	141	2010	A9	EP1	EP1	B2	B23	1	M1	1	0	0	0	0	0	0	mut	0	0	0	1	1	1	1	1	0	1	1	1	1	1	1	0	0	0	0	0	0	0	0	1	11
127	142	2010	A12	EPx	week/unsucc.	B2	B23	1	M1	0	1	0	0	0	0	0	mut	0	0	0	1	1	1	1	0	0	1	1	0	0	0	1	0	1	1	0	1	0	0	0	1	7
128	143	2010	B	EP1	EP1	B2	B23	1	M1	0	0	0	0	0	0	0	mut	0	0	0	0	1	1	1	1	0	1	1	1	1	1	1	0	0	0	0	1	0	0	0	1	10
129	144	2010	C	EPx	week/unsucc.	B2	B22	1	M1	1	0	0	0	0	0	0	mut	0	0	0	0	1	1	1	0	0	0	0	1	0	1	1	1	0	0	0	0	0	0	1	0	7
130	146	2010	OTL	EP1	EP1	B2	B23	1	M1	1	0	0	0	0	0	0	mut	0	0	0	1	1	1	1	1	0	1	1	1	1	1	1	0	0	0	0	1	0	0	0	1	11
131	147	2010	A6	EPx	week/unsucc.	B1	B1	0	0	0	0	0	0	0	0	0	wt	0	0	0	0	1	1	1	0	0	1	0	0	0	0	0	0	0	0	0	0	0	0	0	0	4
132	148	2010	A9	EP1	EP1	B2	B23	1	M1	1	0	0	0	0	0	0	mut	0	0	0	0	1	1	1	1	0	1	1	1	1	1	1	0	0	0	0	1	0	0	0	1	10
133	149	2010	OTL	EP1	EP1	B2	B23	1	M1	1	0	0	0	0	0	0	mut	0	0	0	0	1	1	1	1	0	1	1	1	1	1	1	0	0	0	0	1	0	0	0	1	10
134	150	2010	A16	EPx	EPx	C	A1	1	M1	0	0	0	0	0	0	0	0	0	0	0	0	1	0	0	0	1	1	0	1	0	0	0	0	1	0	0	0	0	0	0	0	4
135	151	2010	A16	EPx	EPx	C	A1	1	M1	0	0	0	0	0	0	0	mut	0	0	0	0	1	0	0	0	1	1	0	1	0	0	0	0	0	0	0	0	0	0	0	0	4
136	152	2010	A2	EPx	week/unsucc.	B2	B23	1	M1	0	0	0	0	0	0	0	mut	0	0	0	0	1	1	1	1	0	1	1	1	1	1	1	0	0	0	0	1	0	0	0	1	10
137	153	2010	A6	EPx	EPx	A	A0	1	M1	1	0	0	1	0	0	0	mut	0	0	0	0	1	0	0	0	0	0	1	1	0	0	0	0	0	0	0	0	0	0	0	0	3
138	155	2010	A6	EP1	EP1	B2	B23	1	M1	1	0	0	0	0	0	0	mut	0	0	0	0	1	1	1	1	0	1	1	1	1	1	1	0	0	0	0	1	0	0	0	1	10
139	156	2010	A9	EP1	EP1	B2	B23	1	M1	0	0	0	0	0	0	0	mut	0	0	0	0	1	1	1	1	0	1	1	1	1	1	1	0	0	0	0	1	0	0	0	1	10
140	157	2010	A14	EP1	EP1	B2	B23	1	M1	0	0	0	0	0	0	0	mut	0	0	0	0	1	1	1	1	0	1	1	1	1	1	1	0	0	0	0	1	0	0	0	1	10
141	158	2010	A3	EP1	EP1	B2	B23	1	M1	0	0	0	0	0	0	0	mut	0	0	0	1	1	1	1	1	0	1	1	1	1	1	1	0	0	0	0	1	0	0	0	1	11
142	161	2011	A3	EP1	EP1	B2	B23	1	M1	1	0	0	0	0	0	0	0	0	0	0	0	1	1	1	1	0	1	1	0	1	1	1	0	0	0	0	1	0	0	0	1	9
143	162	2011	B	EPx	EPx	D	D2	1	M9	1	0	0	0	0	0	0	0	0	0	0	1	1	0	1	0	0	0	0	0	0	1	0	0	0	0	0	0	0	0	0	0	4
144	163	2011	A3	EPx	week/unsucc.	E	B22	1	M1	1	0	0	0	0	0	0	0	0	0	0	0	1	1	0	0	0	0	0	1	0	1	0	0	0	0	0	0	0	0	0	0	4
145	164	2011	A6	EPx	EPx	B2	D2	1	M9	1	0	0	0	0	0	0	0	0	0	0	0	1	1	1	1	0	1	1	1	1	1	1	0	0	0	0	1	0	0	0	1	10
146	165	2011	A6	EP1	EP1	B2	B23	1	M1	1	0	0	0	0	0	0	0	0	0	0	0	1	1	1	1	0	1	1	1	1	1	1	0	0	0	0	1	0	0	0	1	10
147	166	2011	OTL	EP1	EP1	B2	B23	1	M1	1	0	0	0	0	0	0	0	0	0	0	0	1	1	1	1	0	1	1	0	1	1	1	0	0	0	0	1	0	0	0	1	9
148	167	2011	A12	EPx	week/unsucc.	F	D2	1	M1	0	0	0	0	0	0	0	mut	0	0	0	0	0	1	1	1	0	1	1	1	1	1	0	0	0	0	0	0	0	0	0	0	8
149	168	2011	A3	EP3	EP3	B2	B23	1	M1	0	0	0	0	0	0	0	mut	0	0	0	0	1	1	1	0	0	1	1	1	1	0	1	0	0	0	0	1	0	0	0	1	8
150	169	2011	A6	EP3	EP3	B2	D2	1	M9	1	0	0	0	0	0	0	0	0	0	0	0	1	1	0	1	0	1	1	0	1	1	1	0	0	0	0	1	0	0	0	1	8
151	170	2011	A9	EP1	EP1	B2	B23	1	M1	0	0	0	0	0	0	0	0	0	0	0	0	1	1	1	1	0	1	1	1	1	1	1	0	1	1	0	1	0	0	0	1	10
152	173	2011	A2	EP1	EP1	B2	B23	1	M1	0	0	0	0	0	0	0	mut	0	0	0	1	1	1	1	1	0	1	1	1	1	0	1	0	0	0	0	1	0	0	0	1	10
153	174	2011	A9	EP3	EP3	B2	B23	1	M1	0	0	0	0	0	0	0	mut	0	0	0	0	1	1	1	1	0	1	1	1	1	0	1	0	0	0	0	1	0	0	0	1	9
154	175	2011	A5	EPx	week/unsucc.	B2	B23	1	M1	1	0	0	0	0	0	0	mut	0	0	0	1	1	1	1	1	0	1	1	1	1	1	1	0	0	0	0	1	0	0	0	1	11
155	177	2011	OTL	EP1	EP1	B2	B23	1	M1	1	0	0	0	0	0	0	mut	0	0	0	1	1	1	1	1	0	1	1	1	1	1	1	0	0	0	0	1	0	0	0	1	11
156	178	2011	A11	EP1	EP1	B2	B23	1	M1	0	0	0	0	0	0	0	mut	0	0	0	0	1	1	1	1	0	1	1	1	1	1	1	0	0	0	0	1	0	0	0	1	10
157	179	2011	A9	EP1	EP1	D	D2	1	M9	1	0	0	0	0	0	0	0	0	0	0	1	1	0	1	0	0	0	0	0	0	1	0	0	0	0	0	0	0	0	0	0	4
158	180	2011	A6	EP1	EP1	B2	B23	1	M1	1	0	0	0	0	0	0	0	0	0	0	0	1	1	1	1	0	1	1	0	1	1	1	0	0	0	0	1	0	0	0	1	9
159	181	2011	A10	EP1	EP1	B2	B23	1	M1	0	0	0	0	0	0	0	0	0	0	0	0	1	1	1	1	0	1	1	0	1	1	1	0	0	0	0	1	0	0	0	1	9
160	182	2011	A11	EP1	EP1	B2	B23	1	M1	1	0	0	0	0	0	0	mut	0	0	0	1	1	1	1	1	0	1	1	1	1	1	1	0	0	0	0	1	0	0	0	1	11
161	183	2011	A9	EP1	EP1	B2	B23	1	M1	0	0	0	0	0	0	0	mut	0	0	0	1	1	1	1	1	0	1	1	1	1	1	1	0	0	0	0	1	0	0	0	1	11
162	184	2011	A6	EP3	EP3	B2	B23	1	M1	1	0	0	0	0	0	0	mut	0	0	0	1	1	1	1	1	0	1	1	1	1	1	1	0	0	0	0	1	0	0	0	1	11
163	185	2011	A5	EPx	EPx	B2	B23	1	M1	0	0	0	1	0	0	0	mut	0	0	0	0	1	1	1	1	0	1	1	1	1	1	1	0	1	1	0	0	0	1	0	0	10
164	186	2011	A11	EP1	EP1	B2	B23	1	M1	1	0	0	0	0	0	0	mut	0	0	0	1	1	1	1	1	0	1	1	1	1	1	1	0	0	0	0	1	0	0	0	1	11
165	187	2011	OTL	EP1	EP1	B2	B23	1	M1	1	0	0	0	0	0	0	0	0	0	0	1	1	1	1	1	0	0	1	1	0	1	1	0	0	0	0	0	0	0	0	1	9
166	188	2011	OTL	EPx	EPx	F	D1	1	M9	1	0	0	0	0	0	0	0	0	0	0	0	1	1	1	0	0	0	0	0	0	0	1	0	0	0	0	0	0	0	0	0	4
167	189	2011	A6	EPx	week/unsucc.	C	A1	0	0	1	0	0	0	0	0	0	0	0	0	0	0	1	1	1	0	1	1	0	0	0	1	0	0	0	0	0	0	0	0	0	0	6
168	190	2011	A11	EPx	EPx	B2	B23	1	M1	0	1	0	1	0	0	0	mut	0	0	0	0	1	1	1	1	0	1	1	1	1	1	1	0	1	1	0	0	0	1	0	0	10
169	191	2011	A3	EPx	EPx	D	D2	1	M1	0	0	0	0	0	0	0	mut	0	0	0	0	1	1	1	0	0	0	1	0	0	1	0	0	0	0	0	0	0	0	0	0	5
170	192	2011	A1	EPx	EPx	B2	B23	1	M9	1	0	0	0	0	0	0	0	0	0	0	0	1	0	1	1	0	1	1	0	1	1	1	0	0	0	0	1	0	0	0	1	8
171	193	2011	A13	EPx	EPx	A	A1	1	M1	0	0	0	0	0	0	0	mut	0	0	0	0	0	0	1	0	0	1	0	0	0	1	0	0	0	0	0	0	0	0	0	0	3
172	194	2011	B	EP3	EP3	B2	B23	1	M9	1	0	0	0	0	0	0	0	0	0	0	0	1	1	1	1	0	1	0	1	1	1	1	0	0	0	0	1	0	0	0	1	9
173	195	2011	A3	EPx	EPx	B2	B23	1	M1	0	0	0	0	0	0	0	mut	0	0	0	1	1	1	1	1	0	1	1	1	1	1	1	0	0	0	0	1	0	0	0	1	11
174	196	2011	A6	EPx	week/unsucc.	B2	B23	1	M1	0	0	0	0	0	0	0	mut	0	0	0	1	1	1	1	1	0	0	1	1	0	1	1	0	0	0	0	1	0	0	0	1	9
175	197	2011	C	EPx	week/unsucc.	B2	B23	1	M1	1	0	0	0	0	0	0	mut	0	0	0	1	1	1	1	1	0	1	1	1	1	1	1	0	0	0	0	1	0	0	0	1	11
176	198	2011	A3	EPx	week/unsucc.	B2	B23	1	M1	0	0	0	0	0	0	0	0	0	0	0	0	1	1	1	1	0	1	1	1	1	1	1	0	0	0	0	1	0	0	0	1	10
177	199	2011	A3	EP1	EP1	B2	B23	1	M1	0	0	0	0	0	0	0	mut	0	0	0	1	1	1	1	1	0	1	1	1	1	1	1	0	0	0	0	1	0	0	0	1	11
178	200	2011	A9	EPx	EPx	B2	B23	1	M1	0	0	0	0	0	0	0	0	0	0	0	0	1	0	1	0	0	0	1	1	0	1	1	1	0	0	0	0	0	0	0	0	7
179	202	2011	A10	EPx	EPx	D	D2	1	M1	0	0	0	0	0	0	0	mut	0	0	0	0	1	1	1	0	0	0	1	0	0	1	0	0	0	0	0	0	0	0	0	0	5
180	203	2011	A16	EP3	EP3	B2	B23	1	M1	1	0	0	0	0	0	0	mut	0	0	0	0	1	1	1	1	0	1	1	1	1	0	1	0	0	0	0	1	0	0	0	1	9
181	206	2011	A6	EPx	EPx	B2	B23	1	M1	0	0	0	0	0	0	0	mut	0	0	0	1	1	1	1	1	0	1	1	1	1	1	1	0	0	0	0	1	0	0	0	1	11
182	207	2011	A3	EPx	week/unsucc.	F	D2	1	M1	1	0	0	0	0	0	0	0	0	0	0	0	1	0	0	0	1	1	0	1	0	1	0	1	0	0	0	0	0	0	0	0	6
183	208	2012	A14	EPx	EPx	D	D2	1	M1	0	0	0	0	0	0	0	mut	0	0	0	0	1	1	1	0	0	0	0	0	0	1	0	0	0	0	0	0	0	0	0	0	4
184	209	2012	A3	EPx	EPx	D	D2	1	M1	1	0	0	0	0	0	0	mut	0	0	0	0	1	1	1	0	0	0	1	0	0	0	0	0	0	0	0	0	0	0	0	0	4
185	210	2012	A11	EPx	EPx	B2	B23	1	M1	0	0	0	0	0	0	0	mut	0	0	0	0	1	0	1	0	0	0	1	0	1	1	1	0	0	0	0	0	0	0	0	0	6
186	211	2012	A7	EP1	EP1	B2	B23	1	M1	0	0	1	0	0	0	0	mut	0	0	0	0	1	1	1	1	0	1	1	0	1	1	1	0	0	0	0	1	0	0	0	1	9
187	213	2012	A8	EPx	week/unsucc.	B2	B23	1	M9	1	0	0	0	0	0	0	0	0	0	0	0	1	1	1	1	0	1	1	0	1	1	1	0	0	0	0	1	0	0	0	1	9
188	214	2012	A7	EP1	EP1	B2	B23	1	M1	1	0	0	0	0	0	0	0	0	0	0	0	1	1	1	1	0	1	1	0	1	1	1	0	0	0	0	1	0	0	0	1	9
189	216	2012	C	EP3	EP3	B2	B23	1	M9	0	0	0	0	0	0	0	0	0	0	0	0	0	1	1	1	0	1	1	0	1	1	1	0	0	0	0	1	0	0	0	1	8
190	217	2012	A9	EP3	EP3	B2	B23	1	M1	0	0	0	0	0	0	0	mut	0	0	0	1	1	1	1	1	0	1	1	0	1	0	1	0	0	0	0	1	0	0	0	1	9
191	218	2012	A3	EPx	EPx	A	A0	0	0	0	0	0	0	0	0	0	0	0	0	0	0	1	0	0	0	1	1	0	1	0	1	0	0	0	0	0	0	0	0	0	0	5
192	219	2012	A9	EP3	EP3	B2	B23	1	M1	0	0	0	0	0	0	0	mut	0	0	0	1	1	1	1	1	0	1	1	0	1	0	1	0	0	0	0	1	0	0	0	1	9
193	220	2012	A10	EP1	EP1	B2	B23	1	M1	1	0	0	0	0	0	0	mut	0	0	0	1	1	1	1	1	0	1	0	0	1	1	1	0	0	0	0	1	0	0	0	1	9
194	221	2012	A9	EP3	EP3	B2	B23	1	M1	0	0	0	0	0	0	0	mut	0	0	0	1	1	1	1	1	0	1	1	0	1	0	1	0	0	0	0	1	0	0	0	1	9
195	222	2012	A8	EPx	EPx	D	D1	1	M1	1	0	0	0	0	0	0	0	0	0	0	0	1	1	1	0	0	0	1	0	0	1	0	0	0	0	0	0	1	0	0	0	5
196	223	2012	A6	EPx	week/unsucc.	B2	B23	1	M1	1	0	0	0	0	0	0	0	0	0	0	0	1	1	1	1	0	1	1	0	1	1	1	0	0	0	0	1	0	0	0	1	9
197	224	2012	A9	EPx	EPx	B1	B1	1	M9	1	0	1	0	0	0	0	0	0	0	0	0	1	0	0	0	0	0	0	0	0	0	0	0	0	0	0	0	0	0	0	0	1
198	225	2012	A10	EP1	EP1	B2	B23	1	M1	1	0	0	0	0	0	0	mut	0	0	0	1	1	1	1	1	0	1	0	0	1	1	1	0	0	0	0	1	0	0	0	1	9
199	226	2012	OTL	EP3	EP3	B2	B23	1	M9	0	0	0	0	0	0	0	0	0	0	0	0	1	1	1	1	0	1	1	0	1	1	1	0	0	0	0	1	0	0	0	1	9
200	227	2012	B	EPx	EPx	A	A1	1	M1	1	0	0	0	0	0	0	0	0	0	0	0	1	1	1	0	0	0	0	0	0	1	0	0	0	0	0	0	0	0	0	0	4
201	228	2012	A9	EPx	EPx	B2	B23	1	M1	0	0	0	0	0	0	0	mut	0	0	0	1	1	1	1	1	0	1	1	0	1	0	1	0	0	0	0	1	0	0	0	1	9
202	230	2012	A6	EPx	week/unsucc.	B2	D2	1	M9	0	0	0	0	0	0	0	0	0	0	0	0	1	0	1	0	0	1	0	0	0	1	1	0	0	0	0	1	0	0	0	1	5
203	231	2012	A6	EPx	week/unsucc.	B2	B23	1	M1	1	0	0	0	0	0	0	mut	0	0	0	1	1	1	1	1	0	1	0	0	1	1	0	0	0	0	0	1	0	0	0	1	8
204	232	2012	A6	EPx	EPx	F	D2	1	M1	1	0	0	0	0	0	0	mut	0	0	0	0	1	1	1	0	0	0	1	0	0	1	0	0	0	0	0	0	0	0	0	0	5
205	233	2012	A4	EPx	EPx	A	A1	0	0	0	1	0	0	0	0	0	mut	0	0	0	0	0	0	1	0	0	1	0	0	0	1	0	0	0	0	0	0	0	0	0	0	3
206	234	2012	A6	EP1	EP7	B2	B23	1	M1	0	0	0	0	0	0	0	0	0	0	0	0	1	1	1	1	0	1	1	0	1	1	1	0	0	0	0	1	0	0	0	1	9
207	235	2012	A6	EP1	EP7	B2	B23	1	M1	0	0	0	0	0	0	0	mut	0	0	0	1	1	1	1	1	0	1	0	0	1	1	1	0	0	0	0	1	0	0	0	1	9
208	236	2012	A6	EP1	EP7	B2	B23	1	M1	1	0	0	0	0	0	0	mut	0	0	0	1	1	1	1	1	0	1	0	0	1	1	1	0	0	0	0	1	0	0	0	1	9
209	237	2012	OTL	EP1	EP7	B2	B23	1	M1	1	0	0	0	0	0	0	mut	0	0	0	1	1	1	1	1	0	1	0	0	1	1	1	0	0	0	0	1	0	0	0	1	9
210	238	2012	A3	EPx	EPx	C	A1	1	M1	1	0	0	0	0	0	0	0	0	0	0	0	1	1	0	0	1	1	1	1	0	0	0	0	0	0	0	0	0	0	0	0	6
211	239	2012	A4	EPx	EPx	B2	B23	1	M1	1	0	0	0	0	0	0	0	0	0	0	0	1	1	1	1	0	1	1	0	1	1	1	0	0	0	0	1	0	0	0	1	9
212	240	2012	A3	EPx	EPx	D	D2	1	M9	1	0	0	0	0	0	0	0	0	0	0	1	1	1	1	0	0	0	1	0	0	0	0	0	0	0	0	0	0	0	0	0	5
213	241	2012	C	EPx	week/unsucc.	B2	D2	1	M9	1	0	0	0	0	0	0	0	0	0	0	0	1	1	1	1	0	1	1	0	1	1	1	0	0	0	0	1	0	0	0	1	9
214	242	2013	A6	EP1	EP7	B2	B23	1	M1	1	0	0	0	0	0	0	mut	0	0	0	1	1	1	1	1	0	1	0	0	1	1	1	0	0	0	0	1	0	0	0	1	9
215	243	2013	A1	EPx	EPx	B2	A0	1	M1	1	0	0	1	0	0	0	mut	0	0	0	0	0	0	0	0	0	0	0	0	0	0	0	0	1	1	0	0	0	0	0	1	0
216	244	2013	A3	EPx	EP8	B2	D2	1	M1	1	0	0	0	0	0	0	mut	0	0	0	0	0	1	1	1	0	0	1	1	1	0	0	0	0	0	0	0	0	0	0	1	6
217	247	2013	A13	EPx	week/unsucc.	B2	A1	1	M1	1	0	0	0	0	0	0	mut	0	0	0	0	0	0	1	0	0	1	0	0	0	1	0	0	0	0	0	0	0	0	0	1	3
218	248	2013	A6	EP1	EP7	B2	B23	1	M1	0	0	0	0	0	0	0	0	0	0	0	0	1	1	1	1	0	1	1	0	1	1	1	0	0	0	0	1	0	0	0	1	9
219	249	2013	A9	EPx	week/unsucc.	B2	B23	1	M9	0	0	0	0	0	0	0	0	0	0	0	0	0	1	1	1	0	1	1	0	1	1	1	0	0	0	0	1	0	0	0	1	8
220	250	2013	C	EPx	week/unsucc.	B2	B23	1	M1	0	0	0	0	0	0	0	0	0	0	0	0	1	1	1	1	0	1	1	0	1	1	1	0	0	0	0	1	0	0	0	1	9
221	251	2013	OTL	EPx	week/unsucc.	B2	B23	1	M1	1	0	0	0	0	0	0	mut	0	0	0	0	1	1	1	1	0	1	0	0	1	1	1	0	0	0	0	1	0	0	0	1	8
222	252	2013	A3	EP1	EP1	B2	B23	1	M1	1	0	0	0	0	0	0	mut	0	0	0	1	1	1	1	1	0	1	0	0	1	1	1	0	0	0	0	1	0	0	0	1	9
223	254	2013	A6	EPx	week/unsucc.	B2	B23	1	M1	0	0	0	0	0	0	0	mut	0	0	0	0	1	1	1	1	0	1	0	0	1	1	1	0	0	0	0	1	0	0	0	1	8
224	255	2013	A3	EPx	week/unsucc.	C	B23	1	M1	1	0	0	0	0	0	0	mut	0	0	0	1	1	1	1	1	0	1	0	0	1	1	1	0	0	0	0	1	0	0	0	0	9
225	256	2013	A9	EPx	week/unsucc.	B2	B23	1	M9	0	0	0	0	0	0	0	0	0	0	0	0	1	1	1	1	0	1	1	0	1	1	1	0	0	0	0	1	0	0	0	1	9
226	257	2013	A2	EP1	EP1	B2	B23	1	M1	1	0	0	0	0	0	0	mut	0	0	0	1	1	1	1	1	0	1	0	0	1	1	1	0	0	0	0	1	0	0	0	1	9
227	258	2013	A2	EPx	EPx	F	B23	1	M1	0	0	0	0	0	0	0	mut	0	0	0	1	1	1	1	1	0	1	0	0	1	1	1	0	0	0	0	1	0	0	0	0	9
228	259	2013	A6	EP1	EP1	B2	B23	1	M1	0	0	0	0	0	0	0	mut	0	0	0	1	1	1	1	1	0	1	0	0	1	1	1	0	0	0	0	1	0	0	0	1	9
229	260	2013	A3	EP1	EP1	B2	B23	1	M9	0	0	0	0	0	0	0	0	0	0	0	0	1	1	1	1	0	1	1	0	1	0	1	0	0	0	0	1	0	0	0	1	8
230	261	2013	OTL	EPx	EPx	C	D2	1	M9	1	0	0	0	0	0	0	0	0	0	0	0	1	1	1	1	0	1	1	0	1	1	1	0	0	0	0	1	0	0	0	0	9
231	262	2013	OTL	EPx	week/unsucc.	B2	D2	1	M9	1	0	0	0	0	0	0	0	0	0	0	0	1	1	1	1	0	1	1	0	1	1	1	0	0	0	0	1	0	0	0	1	9
232	263	2013	A2	EPx	week/unsucc.	A	B23	1	M1	0	0	0	0	0	0	0	0	0	0	0	0	1	1	1	1	0	1	1	0	1	1	1	0	0	0	0	1	0	0	0	0	9
233	264	2013	A8	EP3	EP3	B2	B23	1	M1	0	0	0	0	0	0	0	mut	0	0	0	0	1	1	0	1	0	1	0	0	1	1	1	0	0	0	0	1	0	0	0	1	7
234	265	2013	A3	EP3	EP3	B2	B23	1	M1	1	0	0	0	0	0	0	mut	0	0	0	1	1	1	1	1	0	1	0	0	1	1	1	0	0	0	0	1	0	0	0	1	9
235	266	2013	A9	EPx	EPx	C	A1	0	0	1	0	0	0	0	0	0	0	0	0	0	0	1	0	0	0	1	0	0	1	0	1	0	0	0	0	0	0	0	0	0	0	4
236	268	2013	A3	EP1	EP1	B2	B23	1	M1	0	0	0	0	0	0	0	0	0	0	0	0	1	1	1	1	0	1	1	0	1	1	1	0	0	0	0	1	0	0	0	1	9
237	269	2013	A6	EPx	EPx	C	B23	1	M1	1	0	0	0	0	0	0	mut	0	0	0	1	1	1	1	1	0	1	0	0	1	1	1	0	0	0	0	1	0	0	0	0	9
238	270	2013	A13	EPx	week/unsucc.	C	D2	1	M1	1	0	0	0	0	0	0	mut	0	0	0	0	1	1	1	0	0	1	1	0	0	1	0	0	0	0	0	0	0	0	0	0	6
239	272	2013	A15	EPx	EPx	F	B1	1	M1	0	0	0	0	0	0	0	0	0	0	0	0	1	0	0	0	1	1	0	1	0	1	0	0	0	0	0	0	0	0	0	1	5
240	273	2013	OTL	EPx	EPx	C	B23	1	M1	0	0	0	0	0	0	0	mut	0	0	0	0	1	1	1	1	0	1	0	0	1	0	1	0	0	0	0	1	0	0	0	0	7
241	274	2013	A3	EP3	EP3	B2	A1	1	M1	0	0	0	0	0	0	0	mut	0	0	0	0	1	1	1	0	0	1	0	0	0	1	0	0	0	0	0	0	0	0	0	1	5
242	275	2013	A6	EPx	EPx	A	B23	1	M1	0	0	0	0	0	0	0	mut	0	0	0	0	0	1	1	1	0	1	1	0	1	1	1	0	0	0	0	1	0	0	0	0	8
243	276	2013	A10	EP1	EP1	B2	B23	1	M1	0	0	0	0	0	0	0	mut	0	0	0	0	0	1	1	1	0	1	1	0	1	1	1	0	0	0	0	1	0	0	0	1	8
244	277	2013	A3	EPx	EPx	B2	A1	1	M1	0	0	0	0	0	0	0	0	0	0	0	0	1	0	1	0	1	1	0	1	0	0	0	0	0	0	0	0	0	0	0	1	5
245	278	2013	A16	EPx	week/unsucc.	B2	B23	1	M1	0	0	0	0	0	0	0	mut	0	0	0	0	1	1	1	1	0	1	1	0	1	1	1	0	0	0	0	1	0	0	0	1	9
246	279	2013	A6	EPx	week/unsucc.	B2	B23	1	M1	1	0	0	0	0	0	0	mut	0	0	0	1	1	1	1	1	0	1	1	0	1	1	1	0	0	0	0	1	0	0	0	1	10
247	280	2013	A3	EPx	EPx	B2	A1	1	M1	1	0	0	0	0	0	0	0	0	0	0	0	1	1	1	0	1	1	0	1	0	1	0	0	0	0	0	0	0	0	0	1	7
248	281	2013	A3	EPx	EPx	A	A1	1	M1	0	0	0	0	0	0	0	mut	0	0	0	0	1	0	0	0	0	1	0	0	0	0	0	0	0	0	0	0	0	0	0	0	2
249	283	2013	OTL	EP2	EP2	A	A1	1	M1	1	0	0	0	0	0	0	0	0	0	0	0	1	0	0	0	0	0	0	0	0	1	0	0	0	0	0	0	0	0	0	0	2
250	284	2013	C	EPx	EPx	D	D2	1	M9	1	0	0	0	0	0	0	0	0	0	0	1	1	1	1	0	0	0	1	0	0	0	0	0	0	0	0	0	0	0	0	0	5
251	287	2014	A4	EP1	EP1	B2	B23	1	M1	0	0	0	0	0	0	0	mut	0	0	0	1	1	1	1	1	0	1	1	0	0	1	1	0	0	0	0	1	0	0	0	1	9
252	289	2014	OTL	EP1	EP1	B2	B23	1	M1	1	0	0	0	0	0	0	mut	0	0	0	1	1	1	1	1	0	1	1	0	0	1	1	0	0	0	0	1	0	0	0	1	9
253	291	2014	A6	EP1	EP1	B2	B23	1	M1	1	0	0	0	0	0	0	0	0	0	0	0	1	1	1	1	0	1	1	0	0	1	1	0	0	0	0	1	0	0	0	1	8
254	292	2014	A2	EP1	EP1	B2	B23	1	M1	0	0	0	0	0	0	0	mut	0	0	0	1	1	0	1	1	0	1	1	0	0	1	1	0	0	0	0	1	0	0	0	1	8
255	294	2014	A9	EPx	EPx	B1	B1	1	M1	1	0	0	0	0	0	0	0	0	0	0	0	1	1	1	0	1	1	0	1	0	1	0	0	0	0	0	1	0	0	0	0	7
256	295	2014	A6	EP1	EP1	B2	B23	1	M1	1	0	0	0	0	0	0	0	0	0	0	1	1	1	1	1	0	1	1	0	0	1	1	0	0	0	0	1	0	0	0	1	9
257	298	2014	OTL	EP3	EP3	B2	B23	1	M9	0	0	0	0	0	0	0	0	0	0	0	0	1	1	1	1	0	1	1	0	0	1	1	0	0	0	0	1	0	0	0	1	8
258	299	2014	A2	EPx	week/unsucc.	B2	B23	1	M1	0	0	0	0	0	0	0	mut	0	0	0	1	1	0	1	1	0	1	0	0	0	0	1	0	0	0	0	0	0	0	0	1	6
259	300	2014	A6	EP1	EP1	B2	B23	1	M1	0	0	0	0	0	0	0	mut	0	0	0	1	1	1	1	1	0	1	1	0	0	0	1	0	0	0	0	1	0	0	0	1	8
260	301	2014	A6	EP1	EP1	B2	B23	1	M1	0	0	0	0	0	0	0	0	0	0	0	1	1	1	0	1	0	1	1	0	0	1	1	0	0	0	0	1	0	0	0	1	8
261	303	2014	A6	EPx	week/unsucc.	B2	B23	1	M1	1	0	0	0	0	0	0	0	0	0	0	0	1	0	0	1	0	1	1	0	0	1	1	0	0	0	0	1	0	0	0	1	6
262	307	2014	A9	EP3	EP3	B2	D2	1	M9	1	0	0	0	0	0	0	0	0	0	0	0	1	1	1	1	0	1	1	0	0	1	1	0	0	0	0	1	0	0	0	1	8
263	309	2014	OTL	EP2	EP2	A	A1	1	M1	0	0	0	0	0	0	0	mut	0	0	0	0	1	0	0	0	0	0	0	0	0	0	0	0	0	0	0	1	0	0	0	0	1
264	310	2014	A6	EP1	EP1	B2	B23	1	M1	1	0	0	0	0	0	0	0	0	0	0	0	0	1	1	1	0	1	1	0	0	1	1	0	0	0	0	1	0	0	0	1	7
265	312	2014	A12	EP1	EP1	B2	B23	1	M1	1	0	0	0	0	0	0	mut	0	0	0	1	1	1	1	1	0	1	1	0	0	1	1	0	0	0	0	1	0	0	0	1	9
266	313	2014	OTL	EP1	EP1	B2	B23	1	M1	1	0	0	0	0	0	0	0	0	0	0	0	1	1	1	1	0	1	1	0	0	1	1	0	0	0	0	1	0	0	0	1	8
267	314	2014	A3	EPx	EPx	C	A1	1	M1	1	0	0	0	1	0	0	mut	0	0	0	0	1	1	0	0	0	0	0	0	0	1	0	0	0	0	0	1	0	0	0	0	3
268	316	2014	A9	EPx	EPx	B2	B23	1	M1	0	0	0	0	0	0	0	0	0	0	0	0	1	1	1	1	0	1	1	0	0	1	1	0	0	0	0	1	0	0	0	1	8
269	317	2014	A2	EP3	EP3	B2	B23	0	0	0	0	0	0	0	0	0	mut	0	0	0	0	1	1	1	1	0	1	1	0	0	1	1	0	1	1	0	1	0	0	0	1	8
270	318	2014	A6	EP1	EP1	B2	B23	1	M1	1	0	0	0	0	0	0	mut	0	0	0	1	1	0	0	1	0	0	1	0	0	1	1	0	0	0	0	1	0	0	0	1	6
271	322	2014	A6	EP1	EP1	B2	B23	1	M1	0	0	0	0	0	0	0	0	0	0	0	0	1	1	1	1	0	1	1	0	0	1	1	0	0	0	0	1	0	0	0	1	8
272	324	2014	A1	EPx	EPx	C	B1	1	M9	1	0	0	0	0	0	0	0	0	0	0	0	1	0	0	0	1	0	0	1	0	1	0	0	0	0	0	1	0	0	0	0	4
273	325	2014	OTL	EP1	EP1	B2	B23	1	M1	0	0	0	0	0	0	0	mut	0	0	0	1	1	1	1	1	0	1	1	0	0	1	1	0	0	0	0	1	0	0	0	1	9
274	326	2014	A6	EP1	EP1	B2	B23	1	M1	0	0	0	0	0	0	0	0	0	0	0	1	1	1	1	1	0	1	1	0	0	1	1	0	0	0	0	1	0	0	0	1	9
275	327	2014	A3	EP1	EP1	B2	B23	1	M1	1	0	0	0	0	0	0	mut	0	0	0	1	1	1	1	1	0	1	1	0	0	1	1	0	0	0	0	1	0	0	0	1	9
276	329	2014	B	EPx	EPx	B2	D2	1	M9	0	0	0	0	0	0	0	0	0	0	0	0	1	0	0	0	0	0	1	0	0	1	0	1	0	0	0	0	0	0	0	0	4
277	330	2014	A16	EP1	EP1	B2	B23	1	M1	1	0	0	0	0	0	0	mut	0	0	0	1	1	1	1	1	0	1	1	0	0	1	1	0	0	0	0	1	0	0	0	1	9
278	332	2014	C	EP3	EP3	B2	B23	1	M9	0	0	0	0	0	0	0	0	0	0	0	0	0	1	1	1	0	1	1	0	0	1	1	0	0	0	0	1	0	0	0	1	7
279	333	2014	B	EPx	EPx	B2	D2	1	M9	0	0	0	0	0	0	0	0	0	0	0	0	1	0	1	0	0	0	1	0	0	1	1	1	0	0	0	1	0	0	0	0	6
280	334	2014	A9	EP1	EP1	B2	B23	1	M1	0	0	0	0	0	0	0	mut	0	0	0	1	1	1	1	1	0	1	1	0	0	1	1	0	0	0	0	1	0	0	0	1	9
281	335	2014	A6	EP3	EP3	B2	B23	1	M1	1	0	0	0	0	0	0	0	0	0	0	0	1	1	1	1	0	1	1	0	0	1	1	0	0	0	0	1	0	0	0	1	8
282	336	2014	OTL	EP3	EP3	B2	B23	1	M9	0	0	0	0	0	0	0	0	0	0	0	0	1	1	1	1	0	1	1	0	0	1	1	0	0	0	0	1	0	0	0	1	8
283	337	2014	A9	EP3	EP3	B2	B23	1	M1	0	0	0	0	0	0	0	mut	0	0	0	1	1	1	1	1	0	1	1	0	0	0	1	0	0	0	0	1	0	0	0	1	8
284	338	2014	A16	EP3	EP3	B2	B23	1	M1	0	0	0	0	0	0	0	mut	0	0	0	0	1	1	1	1	0	1	1	0	0	1	1	0	1	1	0	1	0	0	0	1	8
285	340	2015	A6	EPx	week/unsucc.	B2	B23	1	M1	1	0	0	0	0	0	0	0	0	0	0	0	1	0	1	1	0	1	1	0	0	1	1	0	0	0	0	1	0	0	0	1	7
286	341	2015	B	EP1	EP1	B2	B23	1	M1	1	0	0	0	0	0	0	mut	0	0	0	1	1	1	1	1	0	1	1	0	0	1	1	0	0	0	0	1	0	0	0	1	9
287	343	2015	A12	EP1	EP1	B2	B23	1	M1	1	0	0	0	0	0	0	mut	0	0	0	1	1	1	1	1	0	1	1	0	0	1	1	0	0	0	0	1	0	0	0	1	9
288	347	2015	A16	EP1	EP1	B2	B23	1	M1	1	0	0	0	0	0	0	mut	0	0	0	1	1	1	1	1	0	1	1	0	0	1	1	0	0	0	0	1	0	0	0	1	9
289	348	2015	A1	EP1	EP1	B2	B23	1	M1	0	0	0	0	0	0	0	0	0	0	0	0	1	1	1	1	0	1	1	0	0	1	1	0	0	0	0	1	0	0	0	1	8
290	349	2015	A6	EPx	EP5	B2	B23	1	M1	1	0	0	0	0	0	0	0	0	0	0	0	1	0	1	1	0	1	1	0	0	1	1	0	0	0	0	1	0	0	0	1	7
291	351	2015	OTL	EP1	EP1	B2	B23	1	M1	1	0	0	0	0	0	0	0	0	0	0	0	1	1	1	1	0	1	1	0	0	1	1	0	0	0	0	1	0	0	0	1	8
292	352	2015	A14	EP3	EP3	B2	B23	0	0	0	0	0	0	1	0	0	mut	0	0	0	0	1	1	1	1	0	1	1	0	0	1	1	0	0	0	0	1	0	0	0	1	8
293	353	2015	OTL	EPx	EPx	B2	B23	1	M1	0	0	0	0	0	0	0	mut	0	0	0	0	1	1	1	0	0	0	1	0	0	1	1	1	1	1	0	1	0	0	0	0	7
294	354	2015	A6	EP3	EP3	B2	B23	1	M9	0	0	0	0	0	0	0	0	0	0	0	0	1	1	1	1	0	1	1	0	0	1	1	0	0	0	0	1	0	0	0	1	8
295	355	2015	A15	EP1	EP1	B2	B23	1	M1	1	0	0	0	0	0	0	mut	0	0	0	1	1	1	1	1	0	1	1	0	0	1	1	0	0	0	0	1	0	0	0	1	9
296	356	2015	A3	EPx	EPx	F	D2	1	M1	1	0	0	0	0	0	0	0	0	0	0	1	1	1	1	1	0	1	1	0	0	1	0	0	0	0	0	1	0	0	0	0	8
297	358	2015	A4	EP1	EP1	B2	B23	1	M1	1	0	0	0	0	0	0	mut	0	0	0	1	1	1	1	1	0	1	1	0	0	1	1	0	0	0	0	1	0	0	0	1	9
298	359	2015	A3	EPx	EP5	B2	B23	0	0	0	0	0	0	1	0	0	mut	0	0	0	0	1	0	0	1	0	1	1	0	0	1	1	0	0	0	0	1	0	0	0	1	6
299	360	2015	A6	EPx	EPx	B2	B23	1	M1	0	0	0	0	0	0	0	mut	0	0	0	0	1	0	0	1	0	1	1	0	0	1	1	0	1	1	0	1	0	0	0	1	6
300	361	2015	A6	EP3	EP3	C	A1	1	M1	1	0	0	0	0	0	0	mut	0	0	0	0	1	0	1	0	0	1	0	0	0	1	0	0	0	0	0	1	0	0	0	0	4
301	362	2015	OTL	EPx	EP3	B2	B23	0	0	0	0	0	0	0	0	0	mut	0	0	0	0	1	1	1	1	0	1	0	0	0	1	1	0	0	0	0	1	0	0	0	1	7
302	363	2015	A6	EP3	EP3	B2	B23	1	M9	0	0	0	0	0	0	0	0	0	0	0	0	1	1	1	1	0	1	1	0	0	1	1	0	0	0	0	1	0	0	0	1	8
303	365	2015	A15	EP1	EP1	B2	B23	1	M1	1	0	0	0	0	0	0	mut	0	0	0	1	1	1	1	1	0	1	1	0	0	1	1	0	0	0	0	1	0	0	0	1	9
304	366	2015	B	EP3	EP3	B2	D2	1	M9	1	0	0	0	0	0	0	0	0	0	0	0	1	1	1	1	0	1	1	0	0	1	1	0	0	0	0	1	0	0	0	1	8
305	367	2015	A3	EPx	EPx	F	D2	1	M1	1	0	0	0	0	0	0	0	0	0	0	1	1	1	1	1	0	1	1	0	0	1	0	0	0	0	0	1	0	0	0	0	8
306	368	2015	A12	EP1	EP1	B2	B23	1	M1	1	0	0	0	0	0	0	wt	0	0	0	1	1	0	1	1	0	1	1	0	0	1	1	0	0	0	0	1	0	0	0	1	8
307	371	2015	C	EP1	EP1	B2	B23	1	M1	1	0	1	0	0	0	0	wt	0	0	0	0	1	1	1	0	0	1	1	0	0	1	0	0	1	1	0	1	0	0	0	1	6
308	375	2015	A6	EP1	EP1	B2	B23	1	M1	0	0	0	0	0	0	0	mut	0	0	0	0	1	0	1	1	0	1	1	0	0	1	1	0	0	0	0	1	0	0	0	1	7
309	376	2015	C	EP4	EP1	B2	B23	1	M1	1	0	0	0	0	0	0	0	0	0	0	1	1	1	1	1	0	1	1	0	0	1	1	0	0	0	0	1	0	0	0	1	9
310	377	2015	C	EP4	EP1	B2	B23	1	M1	0	0	0	0	0	0	0	mut	0	0	0	1	1	1	0	1	0	1	1	0	0	1	1	0	0	0	0	1	0	0	0	1	8
311	378	2015	A3	EPx	EPx	C	A1	0	0	1	0	0	0	0	0	0	mut	0	0	0	0	1	1	0	0	0	0	0	0	0	1	0	0	0	0	0	1	0	0	0	0	3
312	379	2015	A3	EPx	EPx	B2	B23	0	0	1	1	0	0	0	0	0	0	0	0	0	0	1	1	1	1	0	1	1	0	0	1	1	1	0	0	0	1	0	0	0	0	9
313	383	2015	A6	EP1	EP1	B2	B23	1	M1	1	0	0	0	0	0	0	mut	0	0	0	1	1	1	1	1	0	1	0	0	0	1	1	0	0	0	0	1	0	0	0	1	8
314	384	2015	A9	EP4	EP1	B2	B23	1	M1	1	0	0	0	0	0	0	mut	0	0	0	1	1	0	1	1	0	1	1	0	0	1	1	0	0	0	0	1	0	0	0	1	8
315	387	2015	A2	EPx	week/unsucc.	B2	B23	1	M9	1	0	0	0	0	0	0	0	0	0	0	0	0	0	1	0	0	1	1	0	1	1	1	0	0	0	0	1	0	0	0	1	6
316	388	2015	A6	EP4	EP1	B2	B23	1	M1	1	0	0	0	0	0	0	mut	0	0	0	0	1	1	1	1	0	1	0	0	0	1	1	0	0	0	0	1	0	0	0	1	7
317	389	2015	A9	EP4	EP1	B2	B23	1	M1	1	0	0	0	0	0	0	0	0	0	0	0	1	1	1	1	0	1	1	0	0	1	1	0	0	0	0	1	0	0	0	1	8
318	390	2015	B	EP4	EP1	B2	B23	1	M1	0	0	0	0	0	0	0	0	0	0	0	0	1	1	1	1	0	1	1	0	0	1	1	0	0	0	0	1	0	0	0	1	8
319	391	2015	A6	EP3	EP3	B2	D2	1	M9	1	0	0	0	0	0	0	0	0	0	0	0	1	1	1	1	0	1	1	0	0	1	1	0	0	0	0	1	0	0	0	1	8
320	394	2015	A6	EP3	EP3	B2	B23	0	0	0	0	0	0	0	0	0	mut	0	0	0	0	1	1	1	1	0	1	1	0	0	1	1	0	0	0	0	1	0	0	0	1	8
321	401	2015	A5	EPx	EP1	D	D2	1	M9	1	0	0	0	0	0	0	0	0	0	0	1	1	0	1	0	0	0	0	0	0	0	0	0	0	0	0	1	0	0	0	0	3
322	402	2015	A6	EP1	EP1	B2	B23	1	M1	1	0	0	0	0	0	0	0	0	0	0	0	1	1	1	1	0	1	1	0	0	1	1	0	0	0	0	1	0	0	0	1	8
323	411	2015	B	EP3	EP3	B2	B23	1	M1	1	0	0	0	0	0	0	mut	0	0	0	1	1	1	1	1	0	1	0	0	0	1	1	0	0	0	0	1	0	0	0	1	8
324	416	2015	A4	EPx	week/unsucc.	B2	B23	1	M1	0	0	0	0	0	0	0	0	0	0	0	0	1	0	1	1	0	1	1	0	0	0	1	0	0	0	0	1	0	0	0	1	6
325	417	2015	A12	EPx	EPx	F	D2	1	M1	1	0	0	0	0	0	0	mut	0	0	0	0	0	1	1	0	0	1	1	0	0	1	0	0	0	0	0	1	0	0	0	0	5
326	418	2015	B	EP1	EP1	B2	B23	1	M1	1	0	0	0	0	0	0	mut	0	0	0	1	1	1	1	1	0	1	0	0	0	1	1	0	0	0	0	1	0	0	0	1	8
327	423	2015	A3	EPx	week/unsucc.	B2	B23	1	M1	0	0	0	0	0	0	0	mut	0	0	0	0	1	0	1	1	0	1	0	0	0	1	0	0	1	1	0	1	0	0	0	1	5
328	426	2015	B	EPx	week/unsucc.	F	D1	1	M1	1	0	0	0	0	0	0	0	0	0	0	0	1	0	0	0	0	1	1	0	0	1	0	0	0	0	0	1	0	0	0	0	4
329	427	2015	A6	EP1	EP1	B2	B23	1	M1	1	0	0	0	0	0	0	mut	0	0	0	1	1	1	1	1	0	1	0	0	0	1	1	0	0	0	0	1	0	0	0	1	8
330	428	2015	B	EP3	EP3	B2	B23	1	M9	1	0	0	0	0	0	0	0	0	0	0	0	0	1	1	1	0	0	0	0	0	1	1	0	0	0	0	1	0	0	0	1	5
331	429	2015	A2	EP1	EP1	B2	B23	1	M1	1	0	0	0	0	0	0	mut	0	0	0	0	1	1	1	1	0	1	1	0	0	1	1	0	0	0	0	1	0	0	0	1	8
332	430	2016	A1	EP1	EP1	B2	B23	1	M1	0	0	0	0	0	0	0	mut	0	0	0	1	1	1	1	1	0	1	0	0	0	0	1	0	0	0	0	1	0	0	0	1	7
333	432	2016	A7	EP3	EP3	B2	B23	1	M1	0	0	0	0	0	0	0	mut	0	0	0	0	1	1	1	1	0	1	0	0	0	1	1	0	1	1	0	1	0	0	0	1	7
334	437	2016	A3	EP1	EP1	B2	B23	1	M1	0	0	0	0	0	0	0	mut	0	0	0	1	1	0	1	1	0	1	0	0	0	0	1	0	0	0	0	1	0	0	0	1	6
335	438	2016	A6	EP3	EP3	B2	B23	1	M1	0	0	0	0	0	0	0	mut	0	0	0	0	1	1	1	1	0	1	0	0	0	1	1	0	1	1	0	1	0	0	0	1	7
336	439	2016	A6	EP1	EP1	B2	B23	1	M1	0	0	0	0	0	0	0	mut	0	0	0	1	1	1	1	1	0	1	0	0	0	0	1	0	0	0	0	1	0	0	0	1	7
337	440	2016	A6	EP1	EP1	B2	B23	1	M1	0	0	0	0	0	0	0	mut	0	0	0	0	1	1	1	1	0	1	1	0	0	1	1	0	0	0	0	1	0	0	0	1	8
338	441	2016	A5	EPx	EPx	C	A1	1	M1	0	0	0	0	0	0	0	0	0	0	0	0	1	1	0	0	0	0	0	0	0	0	0	0	0	0	0	1	0	0	0	0	2
339	445	2016	OTL	EP1	EP1	B2	B23	1	M1	1	0	0	0	0	0	0	mut	0	0	0	0	1	0	1	1	0	1	0	0	0	1	1	0	0	0	0	1	0	0	0	1	6
340	446	2016	A6	EP3	EP3	B2	B23	1	M9	0	0	0	0	0	0	0	0	0	0	0	0	1	0	1	1	0	1	1	0	0	1	1	0	0	0	0	1	0	0	0	1	7
341	448	2016	A15	EP1	EP1	B2	B23	1	M1	1	0	0	0	0	0	0	0	0	0	0	0	1	1	1	1	0	1	1	0	0	1	1	0	0	0	0	1	0	0	0	1	8
342	449	2016	OTL	EPx	EPx	D	D2	1	M1	0	0	0	0	0	0	0	mut	0	0	0	0	1	1	1	0	0	1	1	0	0	1	0	0	0	0	0	1	0	0	0	0	6
343	451	2016	A6	EPx	EPx	D	D2	1	M1	0	0	0	0	0	0	0	mut	0	0	0	0	1	1	1	0	0	1	1	0	0	1	0	0	0	0	0	1	0	0	0	0	6
344	453	2016	A1	EP3	EP3	B2	B23	1	M1	0	0	0	0	0	0	1	mut	0	0	0	0	1	1	1	1	0	1	0	0	0	1	1	0	1	1	0	1	0	0	0	1	7
345	454	2016	A1	EP3	EP3	B2	B23	1	M1	1	0	0	0	0	0	0	mut	0	0	0	0	1	1	1	1	0	1	1	0	0	0	0	0	0	0	0	1	0	0	0	1	6
346	455	2016	OTL	EPx	week/unsucc.	D	D2	1	M1	1	0	0	0	0	0	0	mut	0	0	0	0	1	1	1	0	0	1	1	0	0	1	0	0	0	0	0	1	0	0	0	0	6
347	456	2016	A10	EP1	EP1	B2	B23	1	M1	0	0	0	0	0	0	0	mut	0	0	0	1	1	0	1	1	0	1	0	0	1	1	1	0	0	0	0	1	0	0	0	1	8
348	457	2016	A13	EP3	EP3	B2	B23	1	M1	1	0	0	0	0	0	0	0	0	0	0	0	1	0	1	0	0	1	1	0	0	1	1	0	0	0	0	1	0	0	0	1	6
349	458	2016	C	EP1	EP1	B2	B23	1	M1	1	0	0	0	0	0	0	0	0	0	0	1	1	1	1	1	0	1	0	0	0	1	1	0	0	0	0	1	0	0	0	1	8
350	459	2016	A6	EP1	EP1	B2	B23	1	M1	1	0	0	0	0	0	0	0	0	0	0	0	1	0	1	1	0	1	1	0	0	1	1	0	0	0	0	1	0	0	0	1	7
351	460	2016	OTL	EP1	EP1	B1	B1	1	M1	0	0	0	0	0	0	0	0	0	0	0	0	1	0	0	0	0	0	0	0	0	0	0	0	0	0	0	1	0	0	0	0	1
352	461	2016	A9	EPx	EP4	B2	B23	1	M9	0	0	0	0	0	0	0	0	0	0	0	0	1	1	1	1	0	1	1	0	0	1	1	0	0	0	0	1	0	0	0	1	8
353	462	2016	B	EP1	EP1	B2	B23	1	M1	0	0	0	0	0	0	0	0	0	0	0	1	1	1	1	1	0	1	0	0	0	0	1	0	0	0	0	1	0	0	0	1	7
354	463	2016	A9	EPx	EP4	B2	B23	1	M9	0	0	0	0	0	0	0	0	0	0	0	0	1	1	1	1	0	1	1	0	0	1	1	0	0	0	0	1	0	0	0	1	8
355	464	2016	OTL	EPx	EPx	D	D2	1	M1	0	0	0	0	0	0	0	mut	0	0	0	0	1	1	1	0	0	1	1	0	0	1	0	0	0	0	0	1	0	0	0	0	6
356	465	2016	A6	EP3	EP3	B2	B23	1	M1	0	0	0	0	0	0	0	mut	0	0	0	1	1	1	1	1	0	1	0	0	1	0	1	0	0	0	0	1	0	0	0	1	8
357	466	2016	A6	EP1	EP1	B2	B23	1	M1	1	0	0	0	0	0	0	0	0	0	0	1	1	1	1	1	0	1	0	0	1	1	1	0	0	0	0	1	0	0	0	1	9
358	467	2016	A8	EP1	EP1	B2	B23	1	M1	0	0	0	0	0	0	0	0	0	0	0	0	1	1	1	1	0	1	1	0	0	1	1	0	0	0	0	1	0	0	0	1	8
359	468	2016	A9	EPx	EPx	B1	B1	1	M1	1	0	0	0	0	0	0	0	0	0	0	0	1	1	1	0	1	1	0	1	0	1	0	0	0	0	0	1	0	0	0	0	7
360	469	2016	A6	EPx	EPx	A	A1	0	0	0	0	0	0	0	0	0	0	0	0	0	0	1	0	1	0	1	1	0	1	0	1	0	0	0	0	0	1	0	0	0	0	6
361	470	2016	A10	EPx	EPx	D	D1	1	M9	1	0	0	0	0	0	0	0	0	0	0	0	1	1	1	0	0	0	0	0	0	1	0	0	0	0	0	1	1	0	0	0	4
362	471	2016	A7	EPx	EPx	B2	B23	1	M1	1	0	0	0	0	0	0	0	0	0	0	0	1	1	1	1	0	1	1	0	0	1	1	0	0	0	0	1	0	0	0	1	8
363	472	2016	B	EPx	EPx	A	A1	1	M9	0	0	0	0	0	0	0	0	0	0	0	0	1	0	1	0	0	1	0	0	0	1	0	0	0	0	0	1	0	0	0	0	4
364	473	2016	C	EP1	EP1	B2	B23	1	M1	1	0	0	0	0	0	0	mut	0	0	0	1	1	1	1	1	0	1	0	0	0	1	1	0	0	0	0	1	0	0	0	1	8
365	474	2016	OTL	EPx	week/unsucc.	B2	B23	1	M1	1	0	0	0	0	0	0	0	0	0	0	0	1	1	1	1	0	1	1	0	0	1	1	0	0	0	0	1	0	0	0	1	8
366	475	2016	B	EPx	EP5	B2	B23	1	M1	1	0	0	0	0	0	0	0	0	0	0	0	1	0	1	1	0	1	1	0	0	1	1	0	0	0	0	1	0	0	0	1	7
367	476	2016	A6	EP1	EP1	B2	B23	1	M1	0	0	0	0	0	0	0	mut	0	0	0	1	1	1	1	1	0	1	0	0	0	0	1	0	0	0	0	1	0	0	0	1	7
368	477	2016	A14	EP1	EP1	B2	B23	1	M1	0	0	0	0	0	0	0	mut	0	0	0	0	1	1	1	1	0	1	1	0	0	1	1	0	0	0	0	1	0	0	0	1	8
369	478	2016	A9	EPx	EPx	F	D2	1	M9	0	0	0	0	0	0	0	0	0	0	0	0	0	0	1	0	0	0	1	0	0	0	0	0	0	0	0	1	0	0	0	0	2
370	479	2016	C	EP1	EP1	B2	B23	1	M1	1	0	0	0	0	0	0	mut	0	0	0	1	1	1	1	1	0	1	0	0	0	1	1	0	0	0	0	1	0	0	0	1	8
371	480	2016	B	EP1	EP1	B2	B23	1	M1	0	0	0	0	0	0	0	mut	0	0	0	0	1	0	1	1	0	1	1	0	0	1	1	0	0	0	0	1	0	0	0	1	7
372	481	2017	A1	EP1	EP1	B2	B23	1	M1	1	0	0	0	0	0	0	0	0	0	0	1	1	1	1	1	0	1	0	0	0	1	1	0	0	0	0	1	0	0	0	1	8
373	482	2017	OTL	EPx	week/unsucc.	D	D2	1	M1	0	0	0	0	1	0	0	0	0	0	0	0	1	0	0	0	0	0	0	0	0	0	0	0	0	0	0	1	0	0	0	0	1
374	483	2017	A6	EPx	week/unsucc.	B2	B23	1	M1	1	0	0	0	0	0	0	mut	0	0	0	1	1	1	1	1	0	1	0	0	0	1	1	0	0	0	0	1	0	0	0	1	8
375	484	2017	OTL	EP1	EP1	E	D2	0	0	0	1	0	0	0	0	0	0	0	0	0	0	1	1	0	0	0	1	0	0	0	1	0	0	0	0	0	1	0	0	0	0	4
376	485	2017	C	EP3	EP3	B2	B23	1	M1	1	0	0	0	0	0	0	mut	0	0	0	0	1	0	1	1	0	1	0	0	0	1	1	0	1	1	0	1	0	0	0	1	6
377	486	2017	A6	EP3	EP3	B2	B23	1	M1	0	0	0	0	0	0	0	mut	0	0	0	0	1	1	1	1	0	1	0	0	0	1	1	0	1	1	0	1	0	0	0	1	7
378	487	2017	A9	EPx	EPx	D	D1	1	M9	1	0	0	0	0	0	0	0	0	0	0	0	1	1	1	0	0	0	0	0	0	1	0	0	0	0	0	1	1	0	0	0	4
379	488	2017	A6	EP1	EP1	B2	B23	1	M1	1	0	0	0	0	0	0	mut	0	0	0	1	1	1	1	1	0	1	0	0	0	1	1	0	0	0	0	1	0	0	0	1	8
380	489	2017	B	EP3	EP3	B2	B23	1	M1	1	0	0	0	0	0	0	mut	0	0	0	0	1	1	1	1	0	1	0	0	0	1	1	0	1	1	0	1	0	0	0	1	7
381	490	2017	A14	EPx	EPx	D	D1	1	M1	0	0	0	0	0	0	0	0	0	0	0	0	1	1	1	0	0	1	1	0	0	1	0	0	0	0	0	1	1	0	0	0	6
382	491	2017	A3	EPx	EP8	B2	B23	1	M1	0	0	0	0	0	0	0	0	0	0	0	0	1	1	1	1	0	1	1	0	0	1	1	1	0	0	0	1	0	0	0	0	9
383	492	2017	A11	EP3	EP3	B2	B23	1	M9	0	0	0	0	0	0	0	0	0	0	0	0	1	1	1	1	0	1	1	0	0	1	1	0	0	0	0	1	0	0	0	1	8
384	493	2017	A11	EP3	EP3	B2	B23	1	M9	0	0	0	0	0	0	0	0	0	0	0	0	1	1	1	1	0	1	1	0	0	1	1	0	0	0	0	1	0	0	0	1	8
385	494	2017	A11	EP3	EP3	B2	B23	1	M9	0	0	0	0	0	0	0	0	0	0	0	0	1	1	1	1	0	1	1	0	0	1	1	0	0	0	0	1	0	0	0	1	8
386	495	2017	A6	EP1	EP1	B2	B23	1	M1	1	0	0	0	0	0	0	mut	0	0	0	1	1	1	1	1	0	1	0	0	0	1	1	0	0	0	0	1	0	0	0	1	8
387	496	2017	A6	EP1	EP1	B2	B22	1	M1	1	0	0	0	0	0	0	0	0	0	0	0	1	1	1	1	0	1	1	0	0	0	1	0	0	0	0	1	0	0	0	1	7
388	497	2017	A5	EP1	EP1	B2	B23	1	M1	0	0	0	0	0	0	0	0	0	0	0	0	1	1	1	1	0	1	1	0	0	1	1	0	0	0	0	1	0	0	0	1	8
389	498	2017	A9	EP1	EP1	B2	B23	1	M1	0	0	0	0	0	0	0	0	0	0	0	0	1	1	1	1	0	1	1	0	0	1	1	0	0	0	0	1	0	0	0	1	8
390	499	2017	A8	EP1	EP1	B2	B23	1	M1	1	0	0	0	0	0	0	0	0	0	0	1	1	1	1	1	0	1	0	0	0	1	1	0	0	0	0	1	0	0	0	1	8
391	500	2017	A15	EP1	EP1	B2	B23	1	M1	0	0	0	0	0	0	0	0	0	0	0	0	1	1	1	1	0	1	1	0	0	1	1	0	0	0	0	1	0	0	0	1	8
392	501	2017	A6	EP1	EP1	B2	B23	1	M1	1	0	0	0	0	0	0	0	0	0	0	1	1	1	1	1	0	1	0	0	0	1	1	0	0	0	0	1	0	0	0	1	8
393	502	2017	A6	EP1	EP1	B2	B23	1	M1	1	0	0	0	0	0	0	mut	0	0	0	1	1	1	1	1	0	1	0	0	0	0	1	0	0	0	0	1	0	0	0	1	7
394	503	2017	C	EP1	EP1	B2	B23	1	M1	0	0	0	0	0	0	0	0	0	0	0	0	1	1	1	1	0	1	1	0	0	0	1	0	0	0	0	1	0	0	0	1	7
395	504	2017	A6	EP1	EP1	B2	B23	1	M1	1	0	0	0	0	0	0	mut	0	0	0	1	1	1	1	1	0	1	0	0	0	1	1	0	0	0	0	1	0	0	0	1	8
396	505	2017	A3	EP3	EP3	B2	B23	1	M1	1	0	0	0	0	0	0	0	0	0	0	0	1	0	1	0	0	1	1	1	0	1	1	0	0	0	0	1	0	0	0	1	7
397	506	2017	A5	EPx	EP8	B2	B23	1	M9	1	0	0	0	0	0	0	0	0	0	0	0	1	1	1	1	0	1	1	0	0	0	1	1	0	0	0	1	0	0	0	0	8
398	508	2017	A6	EPx	EPx	B2	B23	1	M9	0	0	0	0	0	0	0	0	0	0	0	0	1	1	1	1	0	1	1	0	0	1	1	0	0	0	0	1	0	0	0	1	8
399	509	2017	C	EP3	EP3	B2	B23	1	M1	0	0	0	0	0	0	0	mut	0	0	0	0	1	1	1	1	0	1	1	0	0	1	1	0	0	0	0	1	0	0	0	1	8
400	510	2017	A3	EP2	EP2	A	A1	1	M1	0	0	0	0	0	0	0	mut	0	0	0	0	1	0	0	0	0	0	0	0	0	0	0	0	0	0	0	1	0	0	0	0	1
401	511	2017	A6	EPx	week/unsucc.	D	D1	1	M9	1	0	0	0	0	0	0	0	0	0	0	0	1	1	1	0	0	0	0	0	0	1	0	0	0	0	0	1	1	0	0	0	4
402	512	2017	A3	EP1	EP1	B2	B23	1	M1	1	0	0	0	0	0	0	0	0	0	0	0	1	1	1	1	0	1	1	0	0	1	1	0	0	0	0	1	0	0	0	1	8
403	513	2017	A6	EP3	EP3	B2	B23	1	M1	0	0	0	0	0	0	0	mut	0	0	0	0	1	1	1	1	0	1	1	0	0	1	1	0	0	0	0	1	0	0	0	1	8
404	514	2017	A14	EP2	EP2	A	A1	1	M1	1	0	0	0	0	0	0	mut	0	0	0	0	1	0	0	0	1	1	0	1	0	1	0	0	0	0	0	1	0	0	0	0	5
405	515	2017	A1	EP1	EP1	B2	B23	1	M1	0	0	0	0	0	0	0	0	0	0	0	1	1	1	1	1	0	1	1	0	0	1	1	0	0	0	0	1	0	0	0	1	9
406	516	2017	A6	EP1	EP1	B2	B23	1	M1	0	0	0	0	0	0	0	mut	0	0	0	1	1	1	1	1	0	1	1	0	0	1	1	0	0	0	0	1	0	0	0	1	9
407	517	2017	A13	EPx	EPx	A	A1	1	M1	0	0	0	0	0	0	0	mut	0	0	0	0	1	0	0	0	0	1	0	0	0	1	0	0	0	0	0	1	0	0	0	0	3
408	518	2017	A9	EP1	EP1	B2	B23	1	M1	1	0	0	0	0	0	0	0	0	0	0	0	1	1	1	1	0	1	1	0	0	1	1	0	0	0	0	1	0	0	0	1	8
409	519	2017	A6	EP2	EP2	A	A1	1	M1	1	0	0	0	0	0	0	0	0	0	0	0	1	0	1	0	1	0	0	1	0	1	0	0	0	0	0	1	0	0	0	0	5
410	520	2017	A16	EP2	EP2	A	A1	1	M1	1	0	0	0	0	0	0	0	0	0	0	0	1	0	1	0	1	0	0	1	0	1	0	0	0	0	0	1	0	0	0	0	5
411	521	2017	A1	EP1	EP1	B2	B23	1	M1	0	0	0	0	0	0	0	mut	0	0	0	1	1	1	1	1	0	1	1	0	0	0	1	0	0	0	0	1	0	0	0	1	8
412	522	2017	C	EP1	EP1	B2	B23	1	M1	1	0	0	0	0	0	0	0	0	0	0	0	1	1	1	1	0	1	1	0	0	1	1	0	0	1	0	1	0	0	0	1	8
413	523	2017	A6	EPx	week/unsucc.	B2	B23	1	M9	1	0	0	0	0	0	0	0	0	0	0	0	0	1	1	1	0	1	1	0	0	1	1	0	0	0	0	1	0	0	0	1	7
414	524	2018	OTL	EP2	EP2	A	A1	1	M1	1	0	0	0	0	0	0	0	0	0	0	0	1	0	1	0	1	0	0	1	0	1	0	0	0	0	0	1	0	0	0	0	5
415	525	2018	A6	EP1	EP1	B2	B23	1	M1	0	0	0	0	0	0	0	0	0	0	0	0	1	1	1	1	0	1	1	0	0	1	1	0	0	0	0	1	0	0	0	1	8
416	526	2018	A8	EPx	EP4	B2	B23	1	M1	0	0	0	0	0	0	0	0	0	0	0	0	1	1	1	1	0	1	1	0	0	1	1	0	0	0	0	1	0	0	0	1	8
417	527	2018	A6	EP1	EP1	B2	B23	1	M1	0	0	0	0	0	0	0	mut	0	0	0	1	1	0	1	1	0	0	0	0	0	0	1	0	0	0	0	1	0	0	0	1	5
418	529	2018	A6	EPx	EPx	A	A1	1	M1	1	0	0	0	0	0	0	mut	0	0	0	0	1	0	0	0	1	1	0	1	0	1	0	0	0	0	0	1	0	0	0	0	5
419	530	2018	A3	EP2	EP2	A	A1	1	M1	1	0	0	0	0	0	0	mut	0	0	0	0	1	0	0	0	1	1	0	1	0	1	0	0	0	0	0	1	0	0	0	0	5
420	531	2018	OTL	EPx	week/unsucc.	B2	B23	1	M9	0	0	0	0	0	0	0	0	0	0	0	1	0	1	1	1	0	1	1	0	1	0	1	0	0	0	0	1	0	0	0	1	8
421	532	2018	OTL	EP1	EP1	B2	B23	1	M1	1	0	0	0	0	0	0	0	0	0	0	0	1	1	1	1	0	1	1	0	0	1	1	0	0	0	0	1	0	0	0	1	8
422	533	2018	B	EP3	EP3	B2	B23	1	M1	1	0	0	0	0	0	0	0	0	0	0	1	1	1	1	1	0	1	1	0	0	1	1	0	0	0	0	1	0	0	0	1	9
423	534	2018	A9	EP1	EP1	B2	B23	1	M1	1	0	0	0	0	0	0	0	0	0	0	0	1	1	1	1	0	1	1	0	0	1	1	0	0	0	0	1	0	0	0	1	8
424	536	2018	A13	EP1	EP1	B2	B23	1	M1	1	0	0	0	0	0	0	mut	0	0	0	1	1	1	1	1	0	1	0	0	0	1	1	0	0	0	0	1	0	0	0	1	8
425	537	2018	A9	EPx	week/unsucc.	B1	B1	1	M1	1	0	0	0	0	0	0	0	0	0	0	0	1	1	1	0	1	0	0	1	0	1	0	0	0	0	0	1	0	0	0	0	6
426	538	2018	A6	EP2	EP2	A	A1	1	M1	0	0	0	0	0	0	0	0	0	0	0	0	1	0	1	0	0	0	0	0	0	0	0	0	0	0	0	1	0	0	0	0	2
427	539	2018	A9	EPx	EPx	B2	B23	1	M1	0	0	0	0	0	0	0	0	0	0	0	0	1	1	1	1	0	1	1	0	0	0	1	1	1	1	0	1	0	1	0	0	8
428	540	2018	C	EP1	EP1	B2	B23	1	M1	0	0	0	0	0	0	0	0	0	0	0	0	1	1	1	1	0	1	1	0	0	1	1	0	0	0	0	1	0	0	0	1	8
429	541	2018	A9	EPx	EPx	B1	B1	1	M1	1	0	0	0	0	0	0	0	0	0	0	0	1	1	1	0	1	0	0	1	0	1	0	0	0	0	0	1	0	0	0	0	6
430	542	2018	A3	EP1	EP1	B2	B23	1	M1	0	0	0	0	0	0	0	mut	0	0	0	0	1	1	1	1	0	1	1	0	0	1	1	0	0	0	0	1	0	0	0	1	8
431	543	2018	B	EP1	EP1	B2	B23	1	M1	1	0	0	0	0	0	0	mut	0	0	0	1	1	1	1	1	0	1	1	0	0	1	1	0	0	0	0	1	0	0	0	1	9
432	544	2018	A11	EPx	EPx	E	D2	1	M1	1	0	0	0	0	0	0	0	0	0	0	0	1	0	0	0	1	0	0	1	0	1	0	0	0	0	0	1	0	0	0	0	4
433	545	2018	A6	EP2	EP2	A	A1	1	M1	1	0	0	0	0	0	0	0	0	0	0	0	1	0	1	0	0	0	0	1	0	1	0	0	0	0	0	1	0	0	0	0	4
434	547	2018	A3	EP1	EP1	B2	B23	1	M1	1	0	0	0	0	0	0	0	0	0	0	0	1	1	1	1	0	1	1	0	0	1	1	0	0	0	0	1	0	0	0	1	8
435	548	2018	A9	EP3	EP3	B2	B23	1	M1	0	0	0	0	0	0	0	mut	0	0	0	0	1	1	1	1	0	1	1	0	0	1	1	0	1	1	0	1	0	0	0	1	8
436	549	2018	A6	EP1	EP1	B2	B23	1	M1	1	0	0	0	0	0	0	0	0	0	0	0	1	1	1	1	0	1	1	0	0	1	1	0	0	0	0	1	0	0	0	1	8
437	550	2018	OTL	EP3	EP3	B2	B23	1	M1	0	0	0	0	0	0	0	0	0	0	0	0	1	1	1	0	0	0	1	0	0	1	1	0	1	1	0	1	0	0	0	1	6
438	551	2018	A13	EP1	EP1	B2	B23	1	M1	0	0	0	0	0	0	0	0	0	0	0	0	1	1	1	1	0	1	1	0	0	1	1	0	0	0	0	1	0	0	0	1	8
439	552	2018	A6	EPx	week/unsucc.	A	A1	1	M1	1	0	0	0	0	0	0	mut	0	0	0	0	0	0	1	0	1	1	0	1	0	1	0	0	0	0	0	0	0	0	0	0	5
440	553	2018	A10	EP1	EP1	B2	B23	1	M1	1	0	0	0	0	0	0	0	0	0	0	0	1	1	1	1	0	1	1	0	0	1	1	0	0	0	0	1	0	0	0	1	8
441	554	2018	A6	EP1	EP1	B2	B23	1	M1	1	0	0	0	0	0	0	mut	0	0	0	1	1	1	1	1	0	1	1	0	0	1	1	0	0	0	0	1	0	0	0	1	9
442	555	2018	A16	EP1	EP1	B2	B23	1	M1	1	0	0	0	1	0	0	0	0	0	0	0	1	1	1	1	0	1	1	0	0	1	1	0	0	0	0	1	0	0	0	1	8
443	556	2018	A6	EP1	EP1	B2	B23	1	M1	1	0	0	0	0	0	0	0	0	0	0	0	1	1	1	1	0	1	1	0	0	1	1	0	0	0	0	1	0	0	0	1	8
444	557	2018	A6	EP3	EP3	B2	B23	1	M1	0	0	0	0	0	0	0	0	0	0	0	0	1	1	1	1	0	1	1	0	0	1	1	0	1	1	0	1	0	0	0	1	8
445	558	2018	A6	EP1	EP1	B2	B23	1	M1	1	0	0	0	0	0	0	mut	0	0	0	1	1	1	1	1	0	1	1	0	0	1	1	0	0	0	0	0	0	0	0	1	9
446	559	2018	A6	EP1	EP1	B2	B23	1	M1	1	0	0	0	0	0	0	mut	0	0	0	1	1	1	1	1	0	1	1	0	1	0	1	0	0	0	0	1	0	0	0	1	9
447	560	2018	A6	EPx	EP4	B2	B23	1	M9	0	0	0	0	0	0	0	0	0	0	0	0	1	1	1	1	0	1	1	0	0	1	1	0	0	0	0	1	0	0	0	1	8
448	561	2018	A6	EP3	EP3	B2	B23	1	M1	1	0	0	0	0	0	0	mut	0	0	0	0	1	1	1	1	0	1	1	0	0	1	1	0	1	1	0	1	0	0	0	1	8
449	562	2018	C	EP1	EP5	B2	B23	1	M1	1	0	0	0	0	0	0	mut	0	0	0	1	1	1	1	1	0	1	1	0	0	1	1	0	0	0	0	1	0	0	0	1	9
450	563	2018	OTL	EP1	EP1	B2	B23	1	M1	0	0	0	0	0	0	0	mut	0	0	0	1	1	1	1	1	0	1	1	0	0	0	1	0	0	0	0	1	0	0	0	1	8
451	564	2018	B	EP3	EP3	B2	B23	1	M1	1	0	0	0	0	0	0	mut	0	0	0	0	1	1	1	1	0	1	1	0	0	1	1	0	1	1	0	1	0	0	0	1	8
452	565	2018	A7	EP1	EP1	B2	B23	1	M1	0	0	0	0	0	0	0	mut	0	0	0	1	1	1	1	1	0	1	1	0	0	1	1	0	0	0	0	1	0	0	0	1	9
453	566	2019	A5	EPx	EPx	A	A1	1	M1	0	0	0	0	0	0	0	0	0	0	0	0	1	0	1	0	0	0	0	0	0	1	0	0	0	0	0	0	0	0	0	0	3
454	567	2019	C	EP1	EP1	B2	B23	1	M1	1	0	0	0	0	0	0	0	0	0	0	0	1	1	1	1	0	1	1	0	0	1	1	0	0	0	0	1	0	0	0	1	8
455	568	2019	OTL	EP1	EP1	B2	B23	1	M1	1	0	0	0	0	0	0	mut	0	0	0	1	1	1	1	1	0	1	1	0	0	1	1	0	0	0	0	1	0	0	0	1	9
456	569	2019	A5	EPx	EPx	F	D1	1	M1	1	0	0	0	0	0	0	0	0	0	0	0	1	0	1	0	0	0	0	0	0	1	0	0	0	0	0	1	0	0	0	0	3
457	570	2019	A2	EP3	EP3	B2	B23	1	M1	0	0	0	0	0	0	0	mut	0	0	0	0	1	0	1	1	0	1	1	0	1	1	0	0	1	1	0	1	0	0	0	1	7
458	571	2019	A3	EPx	EPx	B2	B23	1	M1	1	0	0	0	0	0	0	0	0	0	0	0	1	1	1	1	0	1	1	0	1	1	1	0	0	0	0	1	0	0	0	1	9
459	572	2019	A6	EP1	EP1	B2	B23	1	M1	1	0	0	0	0	0	0	mut	0	0	0	1	1	1	1	1	0	1	1	0	1	1	1	0	0	0	0	1	0	0	0	1	10
460	573	2019	A6	EP1	EP1	B2	B23	1	M1	0	0	0	0	0	0	0	mut	0	0	0	0	1	1	1	1	0	1	1	0	1	1	1	0	0	0	0	1	0	0	0	1	9
461	574	2019	A6	EP1	EP1	B2	B23	1	M1	1	0	0	0	0	0	0	0	0	0	0	0	1	1	1	1	0	1	1	0	1	1	1	0	0	0	0	1	0	0	0	1	9
462	575	2019	A6	EP1	EP1	B2	B23	1	M1	1	0	0	0	0	0	0	mut	0	0	0	1	1	1	1	1	0	1	1	0	1	1	1	0	0	0	0	1	0	0	0	1	10
463	576	2019	A6	EP1	EP1	B2	B23	1	M1	0	0	0	0	0	0	0	0	0	0	0	0	1	1	1	1	0	1	1	0	1	1	1	0	0	0	0	1	0	0	0	1	9
464	577	2019	A2	EPx	EPx	B2	B23	1	M1	0	0	0	0	0	0	0	0	0	0	0	0	1	0	0	0	0	0	1	0	0	1	0	1	1	1	0	1	0	1	0	0	4
465	578	2019	OTL	EPx	EPx	A	A1	0	0	1	0	0	0	0	0	0	0	0	0	0	0	1	0	1	0	0	1	0	0	0	1	0	0	0	0	0	1	0	0	0	0	4
466	579	2019	A13	EP1	EP1	B2	B23	1	M1	1	0	0	0	0	0	0	mut	0	0	0	1	1	1	1	1	0	1	1	0	1	1	1	0	0	0	0	1	0	0	0	1	10
467	580	2019	B	EP3	EP3	B2	B23	1	M1	1	0	0	0	0	0	0	mut	0	0	0	0	1	1	1	1	0	1	1	0	1	1	0	0	1	1	0	1	0	0	0	1	8
468	581	2019	C	EP3	EP3	B2	B23	1	M9	0	0	0	0	0	0	0	0	0	0	0	0	0	1	1	1	0	1	1	0	1	1	1	0	0	0	0	1	0	0	0	1	8
469	582	2019	A3	EP1	EP1	B2	B23	1	M1	1	0	0	0	0	0	0	0	0	0	0	0	1	1	0	1	0	1	1	0	0	0	1	0	0	0	0	1	0	0	0	0	6
470	583	2019	A3	EP1	EP1	B2	B23	1	M1	1	0	0	0	0	0	0	mut	0	0	0	1	1	1	0	1	0	1	1	0	0	1	1	0	0	0	0	1	0	0	0	1	8
471	584	2019	A6	EPx	EPx	A	A1	1	M1	1	0	0	0	0	0	0	mut	0	0	0	0	1	0	0	0	1	1	0	1	0	1	0	0	0	0	0	1	0	0	0	0	5
472	585	2019	A7	EP3	EP3	B2	B23	1	M1	0	0	0	0	0	0	0	mut	0	0	0	0	1	0	1	1	0	1	1	0	1	1	1	0	1	1	0	1	0	0	0	1	8
473	586	2019	OTL	EPx	EPx	B2	D2	1	M1	0	0	0	0	0	0	0	0	0	0	0	0	1	1	1	0	0	1	1	0	1	0	0	0	0	0	0	1	0	0	0	0	6
474	587	2019	A3	EPx	EPx	A	A1	1	M1	0	0	0	0	0	0	0	0	0	0	0	0	1	0	1	0	0	0	0	0	0	1	0	0	0	0	0	1	0	0	0	0	2
475	588	2019	OTL	EP1	EP1	B2	B23	1	M1	0	0	0	0	0	0	0	0	0	0	0	1	1	1	1	1	0	1	1	0	1	0	1	0	0	0	0	1	0	0	0	1	7
476	589	2019	A5	EPx	EPx	D	D1	1	M9	1	0	0	0	0	0	0	0	0	0	0	0	1	1	1	0	0	0	0	0	0	0	0	0	0	0	0	1	1	0	0	0	3
477	590	2019	A11	EPx	EPx	D	D1	1	M9	0	0	0	0	0	0	0	0	0	0	0	0	1	1	1	0	0	0	0	0	0	0	0	0	0	0	0	1	1	0	0	0	3
478	591	2019	A1	EP1	EP1	B2	B23	1	M1	1	0	0	0	0	0	0	mut	0	0	0	0	1	1	1	1	0	1	1	0	1	1	1	0	0	0	0	1	0	0	0	1	6
479	592	2019	OTL	EP1	EP1	B2	B23	1	M1	0	0	0	0	0	0	0	mut	0	0	0	0	1	1	1	1	0	1	1	0	1	1	1	0	0	0	0	1	0	0	0	1	6
480	594	2019	A6	EPx	EPx	B2	B23	1	M1	0	0	0	0	0	0	0	mut	0	0	0	1	1	0	1	1	0	1	1	0	1	1	1	0	0	0	0	1	0	0	0	1	6
481	595	2019	A3	EP1	EP1	B2	B23	1	M1	0	0	0	0	0	0	0	mut	0	0	0	1	1	0	1	1	0	1	1	0	1	1	1	0	0	0	0	1	0	0	0	1	6
482	596	2019	A1	EPx	EPx	D	D2	1	M9	0	0	0	0	0	0	0	0	0	0	0	0	1	0	1	0	0	0	1	0	0	1	0	0	0	0	0	1	0	0	0	0	3
483	597	2019	C	EP1	EP1	B2	B23	1	M1	1	0	0	0	0	0	0	0	0	0	0	0	1	1	1	1	0	1	1	0	1	1	1	0	0	0	0	1	0	0	0	1	6
484	598	2019	A6	EPx	week/unsucc.	B2	B23	0	0	0	0	0	0	0	0	0	0	0	0	0	1	1	0	1	0	0	1	1	0	1	0	1	0	0	0	0	1	0	0	0	1	5
485	599	2019	OTL	EPx	week/unsucc.	D	D1	1	M1	0	0	0	0	1	0	0	0	0	0	0	0	1	0	0	0	0	0	1	0	0	0	0	0	0	0	0	1	0	0	0	0	2
486	600	2019	A6	EP3	EP3	B2	B23	1	M1	1	0	0	0	0	0	0	0	0	0	0	0	1	1	1	1	0	1	1	0	1	0	1	0	0	0	0	1	0	0	0	1	6
487	601	2019	A3	EPx	EPx	A	A1	1	M1	0	0	0	0	0	0	0	mut	0	0	0	0	1	0	0	0	1	1	0	1	0	1	0	0	0	0	0	1	0	0	0	0	4
