# Supplementary material for: Molecular characterization of extended-spectrum β-lactamase-producing Escherichia coli isolated from lower respiratory tract samples between 2002 and 2019 in the Central Slovenia region
Source: Ann Clin Microbiol Antimicrob. 2024 Jan 13;23:6. doi: 10.1186/s12941-023-00664-1 (PMC10790261; doi:10.1186/s12941-023-00664-1)
Supplement: Supplementary file 4 — Additional file 4. Raw data for age and gender of patient, sample category and for antimicrobial susceptibility testing. [file 12941_2023_664_MOESM4_ESM.xlsx]

## Sheet: List1
Additional file 4. Raw data for age and gender of patient, sample category and for antimicrobial susceptibility testing. Abbreviations: NA - not avaliable; R - resistant; I - intermediate; S - susceptible.
							Penicillins		Penicillins + β-lactamase inhibitors		Non-extended spectrum cephalosporins		Extended spectrum cephalosporins					Anti-MRSA cephalosporins	Aminoglycosides				Monobactams	Folate pathway inhibitors	Fluoroquinolones		Tetracyclines	Carbapenems			Antimicrobial category
							Penicillins		Penicillins + β-lactamase inhibitors		1st generation cephalosporin	2nd generation cephalosporin	3rd generation cephalospori	3rd generation cephalosporin	3rd generation cephalosporin	3rd generation cephalosporin	4th generation cephalosporin	5th generation cephalosporin	Aminoglycosides	Aminoglycosides	Aminoglycosides	Aminoglycosides	Monobactam	Folate pathway inhibitors	Fluoroquinolone	Fluoroquinolone	Tetracycline	Carbapenem	Carbapenem	Carbapenem	Antibiotic family
							ampicilin	Piperacillin	Amoxicillin-clavulanic acid	Piperacillin + tazobactam	Cefazolin	Cefuroxime	Ceftazidime	Cefotaxime	Cefixime	Ceftriaxone	Cefepime	Ceftaroline	Amikacin	Gentamicin	Netilmicin	Tobramycin	Aztreonam	Trimethoprim / sulfamethoxazole	Ciprofloxacin	Levofloxacin	Tetracycline	Imipenem	Ertapenem	Meropenem	Antibiotic
Number of analyzed isolates	Working number of isolate	Year	Location	Age	Gender	Sample category	AM	PIP	AMC	TZP	CZ	CXM	CAZ	CTX	CFM	CRO	FEP	CPT	AN	GM	NET	NN	ATM	SXT	CIP	LVX	TE	IPM	ETP	MEM	Abbreviation
1	1	2002	A6	NA	NA	NA	NA	NA	NA	NA	NA	NA	NA	NA	NA	NA	NA	NA	NA	NA	NA	NA	NA	NA	NA	NA	NA	NA	NA	NA
2	2	2002	OTL	NA	NA	NA	NA	NA	NA	NA	NA	NA	NA	NA	NA	NA	NA	NA	NA	NA	NA	NA	NA	NA	NA	NA	NA	NA	NA	NA
3	3	2002	OTL	NA	NA	NA	NA	NA	NA	NA	NA	NA	NA	NA	NA	NA	NA	NA	NA	NA	NA	NA	NA	NA	NA	NA	NA	NA	NA	NA
4	4	2002	OTL	NA	NA	NA	NA	NA	NA	NA	NA	NA	NA	NA	NA	NA	NA	NA	NA	NA	NA	NA	NA	NA	NA	NA	NA	NA	NA	NA
5	5	2002	OTL	NA	NA	NA	NA	NA	NA	NA	NA	NA	NA	NA	NA	NA	NA	NA	NA	NA	NA	NA	NA	NA	NA	NA	NA	NA	NA	NA
6	6	2003	OTL	NA	NA	NA	NA	NA	NA	NA	NA	NA	NA	NA	NA	NA	NA	NA	NA	NA	NA	NA	NA	NA	NA	NA	NA	NA	NA	NA
7	7	2003	OTL	NA	NA	NA	NA	NA	NA	NA	NA	NA	NA	NA	NA	NA	NA	NA	NA	NA	NA	NA	NA	NA	NA	NA	NA	NA	NA	NA
8	8	2003	OTL	NA	NA	NA	NA	NA	NA	NA	NA	NA	NA	NA	NA	NA	NA	NA	NA	NA	NA	NA	NA	NA	NA	NA	NA	NA	NA	NA
9	9	2003	OTL	NA	NA	NA	NA	NA	NA	NA	NA	NA	NA	NA	NA	NA	NA	NA	NA	NA	NA	NA	NA	NA	NA	NA	NA	NA	NA	NA
10	10	2003	OTL	NA	NA	NA	NA	NA	NA	NA	NA	NA	NA	NA	NA	NA	NA	NA	NA	NA	NA	NA	NA	NA	NA	NA	NA	NA	NA	NA
11	11	2003	OTL	NA	NA	NA	NA	NA	NA	NA	NA	NA	NA	NA	NA	NA	NA	NA	NA	NA	NA	NA	NA	NA	NA	NA	NA	NA	NA	NA
12	12	2003	OTL	NA	NA	NA	NA	NA	NA	NA	NA	NA	NA	NA	NA	NA	NA	NA	NA	NA	NA	NA	NA	NA	NA	NA	NA	NA	NA	NA
13	13	2003	OTL	NA	NA	NA	NA	NA	NA	NA	NA	NA	NA	NA	NA	NA	NA	NA	NA	NA	NA	NA	NA	NA	NA	NA	NA	NA	NA	NA
14	14	2004	OTL	NA	NA	NA	NA	NA	NA	NA	NA	NA	NA	NA	NA	NA	NA	NA	NA	NA	NA	NA	NA	NA	NA	NA	NA	NA	NA	NA
15	16	2005	A10	75	M	tracheal aspirate	R	R	R	I	R	R	R	R			R		S	S	S		R	R	R			S
16	17	2005	A6	21	M	tracheal aspirate	R	R	R	S	R	R	R	R			R		S	S	S		R	S	R			S
17	18	2005	A2	87	F	sputum	R	R	R	S	R	R	R	R			R		S	S	S		R	R	R			S
18	19	2006	A6	67	M	tracheal aspirate	R	R	R	I	R	R	R	R			R		S	R			R	R	R			S	S
19	20	2006	A6	47	F	tracheal aspirate	R		R	I	R	R	R	R			R		R	S			R	R	R			S	S
20	21	2006	A12	1	M	tracheal aspirate	NA		NA	NA	NA	NA	NA	NA			NA		NA	NA			NA	NA	NA			NA	NA
21	22	2006	A6	60	M	tracheal aspirate	R		R	R	R	R	R	R			R		S	S			R	R	R			S	S
22	23	2006	A3	60	M	sputum	R		R	S	R	R	R	R			R		S	R			R	R	R			S	S
23	24	2006	B	85	F	sputum	R		R	S	R	R	R	R			R		S	R			R	R	R			S	S
24	25	2006	A1	74	M	tracheal aspirate	R		R	S	R	R	R	R			R		S	S			R	R	R			S	S
25	26	2006	A10	44	M	tracheal aspirate	R	R	R	R	R	R	R	R			R		S	R			R	R	R			S	S	S
26	27	2006	B	77	M	sputum	R	R	R	S	R	R	R	R			R		S	S			R	R	R			S	S	S
27	28	2006	A6	58	M	tracheal aspirate	R		R	R	R	R	R	R			R		S	S			R	S	R			S	S
28	30	2006	A16	49	M	tracheal aspirate	R	R	R	S	R	R	R	R			R		I	R			R	R	R			S	S	S
29	38	2007	C	64	F	tracheal aspirate	R	R	R	R	R		R	R			R		S	R			R	R	R			S	S	S
30	39	2007	A3	68	M	tracheal aspirate	R	R	R	R	R		R	R			R		S	R			R	S	R			S	S	S
31	40	2007	A12	0	M	tracheal aspirate	R	R	R	S	R		R	R			R		S	R			R	S	R			S	S	S
32	41	2007	C	73	M	tracheal aspirate	R	R	R	S	R		R	R			R		S	S			R	S	R			S	S	S
33	42	2007	A1	78	F	sputum	R	R	R	S	R		R	R			R		S	R			R	R	R			S	S	S
34	43	2007	A10	23	M	tracheal aspirate	R	R	R	S	R		R	R			R		S	S			R	R	S			S	S	S
35	44	2007	A9	75	F	tracheal aspirate	R	R	R	S	R		R	R			R		S	R			R	S	R			S	S	S
36	45	2007	A9	46	M	tracheal aspirate	R	R	R	S	R		R	R			R		S	R			R	S	R			S	S	S
37	46	2007	A3	44	M	tracheal aspirate	R	R	R	R	R		R	R			R		S	R			R	R	R			S	S	S
38	47	2007	A11	0	F	tracheal aspirate	R	R	R	I	R		R	R			R		S	R			R	S	R			S	S	S
39	48	2007	OTL	65	M	tracheal aspirate	R	R	R	S	R		R	R			R		S	S			R	R	R			S	S	S
40	49	2007	A6	73	M	sputum	R		R	S	R		R	R			R		S	S			R	S	R			S	S
41	50	2007	A6	80	F	tracheal aspirate	R	R	R	S	R		R	R			R		S	S			R	R	R			S		S
42	51	2007	A11	0	M	tracheal aspirate	R		R	S	R		R	R			R		R	R			R	S	S			S	S
43	52	2007	A6	51	F	tracheal aspirate	R		R	S	R		R	R			R		S	R			R	R	R			S	S
44	53	2008	A7	74	M	sputum	R		R	R	R	R	R	R			R		S	R			R	R	R	R		S	S	S
45	54	2008	C	90	F	tracheal aspirate	R		R	S	R	R	R	R			R		S	R			R	R	R	R		S	S	S
46	55	2008	A12	0	M	tracheal aspirate	R		R	S	R	R	R	R			R		S	R	S		R	R	S			S	S
47	56	2008	A10	76	M	tracheal aspirate	R		R	S	R	R	R	R			R		S	S	S		R	R	R			S	S
48	57	2008	A10	72	M	tracheal aspirate	R		R	S	R	R	R	R			R		S	S			R	R	R	R		S	S	S
49	58	2008	C	87	M	tracheal aspirate	R		R	S	R	R	R	R			R		S	R			R	S	R	R		S	S	S
50	60	2008	OTL	63	M	tracheal aspirate	R		R	S	R	R	R	R			R		S	R	R		R	S	R			S	S
51	61	2008	OTL	86	M	tracheal aspirate	R		R	R	R	R	R	R			R		R	S			R	R	R	R		S	S	S
52	62	2008	A2	86	F	tracheal aspirate	R		R	S	R	R	R	R			R		S	S			R	R	R	R		S	S	S
53	63	2008	A6	83	F	tracheal aspirate	R		R	R	R	R	R	R			R		S	R			R	R	R	R		S	S	S
54	64	2008	A9	78	F	tracheal aspirate	R		R	S	R	R	R	R			R		S	R			R	R	R	R		S	S	S
55	65	2008	A10	76	M	tracheal aspirate	R		R	S	R	R	R	R			R		S	S	S		R	R	R			S	S
56	66	2008	OTL	73	F	sputum	NA		NA	NA	NA	NA	NA	NA			NA		NA	NA			NA	NA	NA	NA		NA	NA
57	67	2008	A9	63	M	tracheal aspirate	R		R	S	R	R	R	R			R		S	S			R	R	S	S		S	S	S
58	68	2008	A6	76	M	sputum	R		R	S	R	R	R	R			R		S	R	R		R	S	R			S	S
59	69	2008	A1	76	M	tracheal aspirate	R		R	S	R	R	R	R			R		S	R			R	S	R	R		S	S	S
60	70	2008	A15	53	M	tracheal aspirate	R		R	S	R	R	R	R			R		R	S	R		R	S	S			S	S
61	71	2008	A6	85	F	tracheal aspirate	R		R	S	R	R	R	R			R		S	S			R	R	R	R		S	S	S
62	72	2008	B	55	F	sputum	NA		NA	NA	NA	NA	NA	NA			NA		NA	NA			NA	NA	NA	NA		NA	NA
63	73	2008	A10	62	M	sputum	R		R	S	R	R	R	R			R		S	R			R	S	S	S		S	S	S
64	74	2008	C	64	M	sputum	R		R	S	R	R	R	R			R		S	R			R	S	S	S		S	S	S
65	75	2008	A4	88	M	tracheal aspirate	R		R	S	R	R	R	R			R		S	R			R	R	R	R		S	S	S
66	76	2008	C	65	M	tracheal aspirate	R		R	S	R	R	R	R			R		S	R			R	R	R	R		S	S	S
67	77	2008	C	76	F	tracheal aspirate	R		R	S	R	R	R	R			R		S	R			R	S	S	S		S	S	S
68	78	2008	A2	84	F	tracheal aspirate	R		R	S	R	R	R	R			R		S	R	S		R	R	R			S	S
69	79	2008	OTL	77	F	sputum	NA		NA	NA	NA	NA	NA	NA			NA		NA	NA			NA	NA	NA	NA		NA	NA
70	81	2008	OTL	70	M	tracheal aspirate	R		R	S	R	R	R	R			R		S	R	S		R	R	R			S	S
71	82	2008	A14	80	M	tracheal aspirate	R		R	S	R	R	R	R			R		S	R	S		R	R	R			S	S
72	83	2008	OTL	84	F	tracheal aspirate	R		R	S	R	R	R	R			R		S	R	S		R	I	R			S	S
73	84	2008	B	53	M	sputum	R		R	S	R	R	R	R			R		S	R			R	S	S	S		S	S	S
74	85	2009	A6	72	F	sputum	R		R	R	R	R	R	R			R		S	R			R	R	R			S	S
75	86	2009	C	81	M	tracheal aspirate	R		R		R	R	R	R			R		S	R		NA	R	S	S	S		S	S	S
76	87	2009	A10	83	M	tracheal aspirate	R		R	S	R	R	R	R			R		S	R		NA	R	S	R	R		S	S	S
77	88	2009	A10	75	M	tracheal aspirate	R		R	S	R	R	R	R			R		S	S		NA	R	R	R	R		S	S	S
78	89	2009	A10	51	M	tracheal aspirate	R		R	S	R	R	R	R			R		S	S		NA	R	R	R	R		S	S	S
79	90	2009	A6	78	M	tracheal aspirate	R		R	R	R	R	R	R			R		S	R		NA	R	R	R	R		S	S	S
80	91	2009	A2	57	M	tracheal aspirate	R		R	S	R	R	R	R			R		S	S		S	R	R	R	R		S	S	S
81	92	2009	A6	75	M	tracheal aspirate	R		R	R	R	R	R	R			R		S	S		NA	R	R	R	R		S	S	S
82	94	2009	A10	46	M	tracheal aspirate	R		R	S	R	R	R	R			R		S	S		NA	R	R	R	R		S	S	S
83	96	2009	A9	68	F	tracheal aspirate	R		R	S	R	R	R	R			R		S	S		S	R	S	R	R		S	S	S
84	97	2009	A6	59	M	tracheal aspirate	R		R	R	R	R	R	R			R		S	S		NA	R	R	R	R		S	S	S
85	98	2009	A6	62	F	tracheal aspirate	R		R	I	R	R	R	R			R		S	S		NA	R	R	R	R		S	S	S
86	99	2009	A10	50	M	tracheal aspirate	R		R	S	R	R	R	R			R		S	S		NA	R	R	R	R		S	S	S
87	100	2009	A10	51	M	tracheal aspirate	R		R	S	R	R	R	R			R		S	R		NA	R	S	R	R		S	S	S
88	101	2009	A3	49	M	tracheal aspirate	R		R	R	R	R	R	R			R		R	S			R	R	R			S	S
89	102	2009	A3	79	F	tracheal aspirate	R		R	S	R	R	R	R			R		S	S		S	R	R	R	R		S	S	S
90	103	2009	C	77	M	tracheal aspirate	R		R		R	R	R	R			R		S	R		NA	R	S	I	S		S	S	S
91	104	2009	C	59	M	bronchoalveolar lavage	R		R	S	R	R	R	R			R		S	S		R	R	R	R	R		S	S	S
92	105	2009	A6	85	F	tracheal aspirate	R		R	S	R	R	R	R			R		S	R		NA	R	R	R	R		S	S	S
93	106	2009	A3	22	M	tracheal aspirate	R		R	R	R	R	R	R			R		R	R		NA	R	S	R	R		S	S	S
94	107	2009	A3	58	M	tracheal aspirate	R		R	S	R	R	R	R			R		S	S			R	S	R			S	S
95	108	2009	A6	94	M	tracheal aspirate	R		R	S	R	R	R	R			R		S	R			R	S	R			S	S
96	109	2009	A6	78	M	tracheal aspirate	R		R	S	R	R	R	R			R		S	S			R	R	S			S	S
97	110	2009	A8	82	F	tracheal aspirate	R		R	S	R	R	R	R			R		S	R		NA	R	R	R	R		S	S	S
98	112	2009	A6	70	M	tracheal aspirate	R		R	I	R	R	R	R			R		S	R			R	R	S			S	S
99	113	2009	OTL	87	F	tracheal aspirate	R		R	S	R	R	R	R			R		S	R		NA	R	S	R	R		S	S	S
100	114	2009	A3	80	F	tracheal aspirate	R		R	S	R	R	R	R			R		S	S		S	R	S	R	R		S	S	S
101	115	2009	A9	44	M	tracheal aspirate	R		R	S	R	R	R	R			R		S	S		S	R	R	S	S		S	S	S
102	116	2009	A3	68	M	tracheal aspirate	R		R	I	R	R	R	R			R		S	S			R	R	R			S	S
103	117	2009	A3	81	M	tracheal aspirate	R		R	R	R	R	R	R			R		R	S		NA	R	R	R	R		S	S	S
104	118	2009	OTL	49	M	sputum	R		R	S	R	R	R	R			R		S	S			R	R	R			S	S
105	119	2009	A1	88	M	tracheal aspirate	R		R	R	R	R	R	R			S		S	S			R	R	R			S	S
106	120	2009	A6	69	F	tracheal aspirate	R		R	S	R	R	R	R			R		S	S		NA	R	R	R	R		S	S	S
107	121	2009	OTL	65	M	tracheal aspirate	R		R	S	R	R	R	R			R		S	R			R	R	R			S	S
108	122	2010	A6	44	M	sputum	NA		NA	NA	NA	NA	NA	NA	NA		NA		NA	NA	NA	NA	NA	NA	NA	NA	NA	NA	NA
109	123	2010	A8	76	M	tracheal aspirate	R	R	R	S	R	R	R	R	R		R		S	R		NA	R	R	R	R	S	S	S	S
110	124	2010	A6	86	F	tracheal aspirate	R	R	R	S	R	R	R	R	R		R		S	R		NA	R	S	R	R	S	S	S	S
111	125	2010	A6	60	F	sputum	NA		NA	NA	NA	NA	NA	NA	NA		NA		NA	NA	NA		NA	NA	NA	NA	NA	NA	NA
112	126	2010	OTL	87	F	tracheal aspirate	R	R	R	S	R	R	R	R	R		R		S	R		NA	R	R	R	R	R	S	S	S
113	127	2010	OTL	100	M	tracheal aspirate	R	R	R	S	R	R	R	R	R		R		S	R		NA	R	R	R	R	S	S	S	S
114	128	2010	B	53	M	sputum	R		R	S	R	R	R	R	R		R		S	R	S		R	R	R			S	S
115	129	2010	A6	93	F	tracheal aspirate	R		R	S	R	R	R	R	R		R		S	S	S		R	R	R			S	S
116	130	2010	A3	71	F	tracheal aspirate	R	R	R	S	R	R	R	R	R		R		S	S		S	R	S	R	R	S	S	S	S
117	131	2010	B	52	F	sputum	NA		NA	NA	NA	NA	NA	NA	NA		NA		NA	NA	NA		NA	NA	NA	NA	NA	NA	NA
118	132	2010	A15	77	M	tracheal aspirate	R	R	R	S	R	R	R	R	R		R		S	R		NA	R	S	S	S	S	S	S	S
119	133	2010	A3	55	F	tracheal aspirate	R	R	R	R	R	R	R	R	R		R		S	S		NA	R	R	R	R	R	S	S	S
120	134	2010	A16	61	M	sputum	R		R	S	R	R	R	R	R		R		S	S	S		R	R	R			S	S
121	135	2010	C	51	F	sputum	R	R	R	S	R	R	R	R	R		R		S	S		S	R	S	S	S	S	S	S	S
122	136	2010	A3	65	F	tracheal aspirate	R		R	I	R	R	R	R	R		R		S	R	S		R	S	S			S	S
123	137	2010	B	71	M	tracheal aspirate	R	R	R	S	R	R	R	R	R		R		S	R		NA	R	R	R	R	R	S	S	S
124	139	2010	A10	39	M	tracheal aspirate	R	R	R	S	R	R	R	R	R		R		S	R		NA	R	S	S	S	R	S	S	S
125	140	2010	A3	75	M	tracheal aspirate	NA		NA	NA	NA	NA	NA	NA	NA		NA		NA	NA	NA		NA	NA	NA	NA	NA	NA	NA
126	141	2010	A9	70	M	tracheal aspirate	R	R	R	S	R	R	R	R	R		R		S	R		NA	R	R	S	S	R	S	S	S
127	142	2010	A12	0	F	tracheal aspirate	NA		NA	NA	NA	NA	NA	NA	NA		NA		NA	NA	NA		NA	NA	NA	NA	NA	NA	NA
128	143	2010	B	51	F	sputum	R	R	R	S	R	R	R	R	R		R		S	R		NA	R	R	R	R	R	S	S	S
129	144	2010	C	86	F	tracheal aspirate	R	R	R	S	R	R	R	R	R		R		S	R		NA	R	S	S	S	R	S	S	S
130	146	2010	OTL	44	M	bronchoalveolar lavage	R		R	I	R	R	R	R	R		R		S	R			R	R	R			S	S
131	147	2010	A6	65	F	tracheal aspirate	R	R	R	R	R	R	R	R	R		R		S	R		NA	R	R	S	S	R	S	S	S
132	148	2010	A9	50	F	tracheal aspirate	R	R	R	I	R	R	R	R	R		R		S	R		NA	R	R	R	R	R	S	S	S
133	149	2010	OTL	76	M	tracheal aspirate	R	R	R	S	R	R	R	R	R		R		S	S		S	R	R	R	R	R	S	S	S
134	150	2010	A16	72	M	tracheal aspirate	NA		NA	NA	NA	NA	NA	NA	NA		NA		NA	NA	NA		NA	NA	NA	NA	NA	NA	NA
135	151	2010	A16	87	M	tracheal aspirate	R	R	R	S	R	R	R	R	R		R		S	R		NA	R	S	S	S	R	S	S	S
136	152	2010	A2	72	F	tracheal aspirate	R		R	R	R	R	R	R	R		R		I	R	R		R	R	R			S	S
137	153	2010	A6	92	F	tracheal aspirate	R	R	R	S	R	R	R	R	R		R		S	S		NA	R	R	S	S	R	S	S	S
138	155	2010	A6	65	F	tracheal aspirate	R		R	S	R	R	R	R	R		R		S	S	S		R	R	R			S	S
139	156	2010	A9	82	M	tracheal aspirate	R	R	R	R	R	R	R	R	R		R		S	R		NA	R	R	R	R	S	S	S	S
140	157	2010	A14	86	M	tracheal aspirate	R	R	R	S	R	R	R	R	R		R		S	S		S	R	S	R	R	R	S	R	S
141	158	2010	A3	65	F	tracheal aspirate	R	R	R	S	R	R	R	R	R		R		S	S		NA	R	R	R	R	R	S	S	S
142	161	2011	A3	48	M	tracheal aspirate	R	R	R	R	R	R	R	R	R		R		S	S		S	R	R	R	R	R	S	S	S
143	162	2011	B	77	M	sputum	R		R	S	R	R	R	R	R		R		S	S	S		I	R	S			S	S
144	163	2011	A3	66	F	tracheal aspirate	R	R	R	S	R	R	R	R	R		R		S	S		S	R	R	S	S	R	S	S	S
145	164	2011	A6	63	F	tracheal aspirate	R	R	R	S	R	R	R	R	R		R		S	R		NA	R	R	R	R	S	S	S	S
146	165	2011	A6	96	M	tracheal aspirate	R	R	R	R	R	R	R	R	R		R		S	S		S	R	R	R	R	R	S	S	S
147	166	2011	OTL	79	M	tracheal aspirate	R	R	R	R	R	R	R	R	R		R		S	R		NA	R	R	R	R	S	S	S	S
148	167	2011	A12	0	F	tracheal aspirate	R		R	S	R	R	R	R	R		R		S	R	R		R	R	R			S	S
149	168	2011	A3	28	M	tracheal aspirate	R	R	R	S	R	R	R	R	R		R		S	S		NA	R	R	R	R	R	S	S	S
150	169	2011	A6	71	F	tracheal aspirate	R	R	R	S	R	R	R	R	R		R		S	R		NA	R	S	R	R	S	S	S	S
151	170	2011	A9	81	M	tracheal aspirate	R		R	S	R	R	R	R	R		R		S	S	S		R	S	R			S	S
152	173	2011	A2	88	M	tracheal aspirate	R	R	R	I	R	R	S	I	I		S		S	S			S	R	R	R		S	S	S
153	174	2011	A9	77	F	tracheal aspirate	NA		NA	NA	NA	NA	NA	NA	NA		NA		NA	NA	NA		NA	NA	NA	NA	NA	NA	NA
154	175	2011	A5	0	M	tracheal aspirate	NA		NA	NA	NA	NA	NA	NA	NA		NA		NA	NA	NA		NA	NA	NA	NA	NA	NA	NA
155	177	2011	OTL	0	F	tracheal aspirate	R	R	I	S	R	R	R	R	R		R		S	R			R	R	R	R		S	S	S
156	178	2011	A11	0	M	tracheal aspirate	R	R	I	S	R	R	S	R	R		S		S	R			I	R	R	R		S	S	S
157	179	2011	A9	91	F	tracheal aspirate	R		R	S	R	R	S	R	R		S		S	S	S		I	R	S			S	S
158	180	2011	A6	60	M	tracheal aspirate	R	R	I	S	R	R	I	R	R		I		S	S			R	R	R	R		S	S	S
159	181	2011	A10	48	F	tracheal aspirate	NA		NA	NA	NA	NA	NA	NA	NA		NA		NA	NA	NA		NA	NA	NA	NA	NA	NA	NA
160	182	2011	A11	1	M	tracheal aspirate	R	R	R	S	R	R	I	R	R				S	R			R	R	R	R		S	S	S
161	183	2011	A9	63	F	tracheal aspirate	NA		NA	NA	NA	NA	NA	NA	NA		NA		NA	NA	NA		NA	NA	NA	NA	NA	NA	NA
162	184	2011	A6	60	F	tracheal aspirate	R		R	S	R	R	S	I	I		S		S	S	S		S	R	R			S	S
163	185	2011	A5	0	F	tracheal aspirate	NA		NA	NA	NA	NA	NA	NA	NA		NA		NA	NA	NA		NA	NA	NA	NA	NA	NA	NA
164	186	2011	A11	0	M	tracheal aspirate	R		S	S	R	R	S	R	R		S		S	R	S		I	R	R			S	S
165	187	2011	OTL	29	M	sputum	R		S	S	R	R	I	R	R		S		S	R	S		I	S	S			S	S
166	188	2011	OTL	89	M	sputum	NA		NA	NA	NA	NA	NA	NA	NA		NA		NA	NA	NA		NA	NA	NA	NA	NA	NA	NA
167	189	2011	A6	76	M	tracheal aspirate	R		R	S	R	I	R	R	R		S		S	S	S		S	R	R			S	S
168	190	2011	A11	0	M	tracheal aspirate	R		I	S	R	R	R	R	R		I		S	R	I		R	S	S			S	S
169	191	2011	A3	24	M	tracheal aspirate	R		I	S	R	R	R	R	R		R		S	R	S		R	R	R			S	S
170	192	2011	A1	65	M	tracheal aspirate	R		S	S	R	R	S	R	R		R		S	R	R		R	R	R			S	S
171	193	2011	A13	48	F	sputum	R		S	S	R	R	S	R	R		S		S	R	I		I	R	R			S	S
172	194	2011	B	65	M	sputum	NA		NA	NA	NA	NA	NA	NA	NA		NA		NA	NA	NA		NA	NA	NA	NA	NA	NA	NA
173	195	2011	A3	81	F	tracheal aspirate	R		R	R	R	R	S	R	R		R		R	S	R		S	R	R			S	S
174	196	2011	A6	64	M	tracheal aspirate	R		R	S	R	R	S	R	R		S		S	S	S		I	R	R			S	S
175	197	2011	C	55	M	tracheal aspirate	R		R	S	R	R	S	R	R		S		S	R				S	R			S	S
176	198	2011	A3	71	M	tracheal aspirate	R		S	S	R	R	I	R	R		S		S	S	S		I	S	R			S	S
177	199	2011	A3	77	M	tracheal aspirate	R		R	S	R	R	S	R	R		S		S	S	S		S	R	R			S	S
178	200	2011	A9	84	F	tracheal aspirate	R		S	S	R	R	S	R	R		S		S	S	S		I	R	S			S	S
179	202	2011	A10	60	F	tracheal aspirate	R		I	S	R	R	R	R	R		R		S	R	S		R	R	R			S	S
180	203	2011	A16	76	F	tracheal aspirate	R		I	S	R	R	R	R	R		R		S	R	I		R	R	R			S	S
181	206	2011	A6	66	M	tracheal aspirate	R		I	S	R	R	S	R	R		S		S	S	S		S	R	R			S	S
182	207	2011	A3	24	M	tracheal aspirate	R		S	S	R	R	S	R	R		S		S	S	S		I	S	S			S	S
183	208	2012	A14	75	F	sputum	R		I	S	R	R	S	R	R		I		S	S	S		R	S	R			S	S
184	209	2012	A3	54	M	tracheal aspirate	R		R	S	R	R	R	R	R		R		S	R	S		R	R	R			S	S
185	210	2012	A11	0	F	tracheal aspirate	R		I	S	R	R	S	R	R		S		S	R	S		I	R	S			S	S
186	211	2012	A7	92	F	tracheal aspirate	R		I	S	R	R	I	R	R		I		S	S	S		R	R	R			S	S
187	213	2012	A8	77	M	sputum	R		I	S	R	R	S	R	R		R		S	R	S		R	R	R			S	S
188	214	2012	A7	68	M	tracheal aspirate	R		R	S	R	R	I	R	R		I		S	S	S		I	R	R			S	S
189	216	2012	C	85	F	sputum	R		R	S	R	R	S	R	R		S		S	S	S		I	R	R			S	S
190	217	2012	A9	87	F	tracheal aspirate	R		R	S	R	R	S	R	R		S		S	S	S		S	R	R			S	S
191	218	2012	A3	49	F	tracheal aspirate	NA		NA	NA	NA	NA	NA	NA	NA		NA		NA	NA	NA		NA	NA	NA			NA	NA
192	219	2012	A9	63	M	tracheal aspirate	R		I	S	R	R	I	R	R		S		S	S	S		R	R	R			S	S
193	220	2012	A10	53	F	tracheal aspirate	NA		NA	NA	NA	NA	NA	NA	NA		NA		NA	NA	NA		NA	NA	NA			NA	NA
194	221	2012	A9	56	M	tracheal aspirate	R		I	S	R	R	S	R	R		S		S	S	S		S	R	R			S	S
195	222	2012	A8	72	M	sputum	R		I	S	R	R	S	R	I		S		S	R	S		S	R	S			S	S
196	223	2012	A6	73	F	sputum	R		I	S	R	R	S	R	R		S		S	S	S		I	R	R			S	S
197	224	2012	A9	70	F	tracheal aspirate	R		I	S	R	R	S	R	S		S		S	R	S		S	R	R			S	S
198	225	2012	A10	51	M	tracheal aspirate	R		I	S	R	R	I	R	R		S		S	R	S		I	S	R			S	S
199	226	2012	OTL	0	F	tracheal aspirate	NA		NA	NA	NA	NA	NA	NA	NA		NA		NA	NA	NA		NA	NA	NA			NA	NA
200	227	2012	B	63	M	sputum	R		I	R	R	R	S	R	I		S		S	S	S		S	S	S			S	S
201	228	2012	A9	36	M	tracheal aspirate	R		I	S	R	R	S	R	I		S		S	S	S		S	R	R			S	S
202	230	2012	A6	85	M	tracheal aspirate	R		I	R	R	R	S	R	R		R		S	S	S		I	R	R			S	S
203	231	2012	A6	68	M	tracheal aspirate	R		R	R	R	R	R	R	R		R		S	R	S		R	R	R			S	S
204	232	2012	A6	71	F	bronchoalveolar lavage	R		R	R	R	R	R	R	R		I		R	R	R		R	R	R			S	S
205	233	2012	A4	61	M	sputum	R		I	S	R	I	R	R	R		S		S	S	S		R	R	R			S	S
206	234	2012	A6	92	F	tracheal aspirate	R		S	S	R	R	R	R	R		R		S	S	S		R	R	R			S	S
207	235	2012	A6	85	F	tracheal aspirate	R		R	S	R	R	S	S	R		S		S	S	S		S	R	R			S	S
208	236	2012	A6	80	M	tracheal aspirate	R		I	S	R	R	R	R	R		I		S	R	S		R	R	R			S	S
209	237	2012	OTL	64	M	sputum	R		I	S	R	R	R	R	R		S		S	R	S		I	R	R			S	S
210	238	2012	A3	84	F	tracheal aspirate	R		S	S	R	R	S	R	S		S		S	S	S		S	R	S			S	S
211	239	2012	A4	65	M	tracheal aspirate	R		I	S	R	R	I	R	R		S		S	S	S		I	R	R			S	S
212	240	2012	A3	77	M	tracheal aspirate	R		R	S	R	R	S	R	S		S		S	R	S		S	R	S			S	S
213	241	2012	C	87	M	tracheal aspirate	R		I	S	R	R	S	R	I		S		S	R	S		S	R	R			S	S
214	242	2013	A6	65	F	sputum	NA		NA	NA	NA	NA	NA	NA	NA		NA		NA	NA	NA		NA	NA	NA			NA	NA
215	243	2013	A1	60	M	tracheal aspirate	R		I	S	R	R	I	R	R		I		S	R	S		R	R	R			S	S
216	244	2013	A3	79	M	tracheal aspirate	R		I	S	R	R	I	R	R		S		I	R	R		I	R	R			S	S
217	247	2013	A13	83	M	tracheal aspirate	R		R	S	R	R	S	R	R		S		S	S	S		S	R	R			S	S
218	248	2013	A6	62	M	sputum	R		R	R	R	R	S	R	R		S		S	S	S		S	R	R			S	S
219	249	2013	A9	66	M	sputum	R		S	S	R	R	S	R	R		S		S	S	S		S	S	R			S	S
220	250	2013	C	51	M	sputum	R		I	S	R	R	S	R	R		R		S	R	S		I	R	R			S	S
221	251	2013	OTL	68	F	sputum	R		I	S	R	R	S	R	R		S		S	R	S		S	R	R			S	S
222	252	2013	A3	91	F	tracheal aspirate	R		I	S	R	R	I	R	R		S		S	S	S		I	I	R			S	S
223	254	2013	A6	45	F	tracheal aspirate	R		R	S	R	R	I	R	R		I		S	S	S		I	R	R			S	S
224	255	2013	A3	69	F	tracheal aspirate	R		R	S	R	R	R	R	R		S		S	S	S		I	S	S			S	S
225	256	2013	A9	51	M	sputum	R		I	S	R	R	S	R	R		R		S	R	S		I	R	R			S	S
226	257	2013	A2	98	F	bronchoalveolar lavage	R		R	S	R	R	R	R	R		I		S	S	S		I	R	R			S	S
227	258	2013	A2	70	M	bronchoalveolar lavage	R		R	R	R	R	R	R	R		R		S	R	S		R	R	R			S	S
228	259	2013	A6	22	M	sputum	R		I	S	R	R	I	R	R		S		S	R	S		S	R	R			S	S
229	260	2013	A3	0	F	tracheal aspirate	NA		NA	NA	NA	NA	NA	NA	NA		NA		NA	NA	NA		NA	NA	NA			NA	NA
230	261	2013	OTL	71	M	sputum	R		S	S	R	R	S	R	I		S		S	S	S		S	R	S			S	S
231	262	2013	OTL	84	F	bronchoalveolar lavage	R		I	S	R	R	S	I	R		S		S	S	S		S	R	R			S	S
232	263	2013	A2	76	F	tracheal aspirate	R		R	S	R	R	R	R	R		S		S	R	S		R	R	R			S	S
233	264	2013	A8	86	M	sputum	R		R	S	R	R	R	R	R		I		S	R	S		R	R	R			S	S
234	265	2013	A3	59	M	tracheal aspirate	R		R	S	R	R	R	R	R		I		S	R	S		R	S	R			S	S
235	266	2013	A9	73	M	tracheal aspirate	R		S	S	R	R	S	R	S		S		S	S	S		S	R	S			S	S
236	268	2013	A3	85	M	tracheal aspirate	R		I	S	R	R	I	R	R		S		S	R	S		I	R	R			S	S
237	269	2013	A6	63	M	tracheal aspirate	R		I	S	R	R	I	R	R		R		S	S	S		I	R	S			S	S
238	270	2013	A13	69	M	tracheal aspirate	NA		NA	NA	NA	NA	NA	NA	NA		NA		NA	NA	NA		NA	NA	NA			NA	NA
239	272	2013	A15	65	M	sputum	R		R	S	R	R	R	R	R		R		S	R	S		R	S	R			S	S
240	273	2013	OTL	84	F	tracheal aspirate	R		I	S	R	R	S	R	R		R		S	S	S		R	R	S			S	S
241	274	2013	A3	61	F	tracheal aspirate	R		I	S	R	R	S	R	R		S		S	S	S		S	R	R			S	S
242	275	2013	A6	34	M	bronchoalveolar lavage	R		S	S	R	R	I	R	R		S		S	R	R		R	R	R			S	S
243	276	2013	A10	90	F	tracheal aspirate	R		R	R	R	R	I	R	R		S		S	S	S		I	S	R			S	S
244	277	2013	A3	77	F	tracheal aspirate	R		S	S	R	R	S	R	R		S		S	S	S		S	R	R			S	S
245	278	2013	A16	91	F	tracheal aspirate	R		S	S	R	R	R	R	R		S		S	S	S		R	I	R			S	S
246	279	2013	A6	73	M	sputum	R		I	S	R	R	S	R	I		S		S	S	S		S	R	R			S	S
247	280	2013	A3	60	M	tracheal aspirate	R		R	S	R	R	S	R	R		S		S	S	S		S	R	R			S	S
248	281	2013	A3	61	M	tracheal aspirate	R		R	R	R	I	S	S	R		S		S	S	I		I	S	R			S	S
249	283	2013	OTL	77	M	sputum	R		S	S	R	R	S	R	R		S		S	S	S		R	R	S			S	S
250	284	2013	C	72	F	tracheal aspirate	R		I	S	R	R	S	R	R		S		S	R	S		S	R	S			S	S
251	287	2014	A4	71	M	sputum	R		S	S	R	R	S	R	R		S		S	S	S		S	R	R			S	S
252	289	2014	OTL	71	M	sputum	R		R	S	R	R	I	R	R		S		S	S	S		I	R	R			S	S
253	291	2014	A6	67	M	tracheal aspirate	R		R	I	R	R	R	R	R		I		S	S	S		I	R	R			S	S
254	292	2014	A2	77	M	tracheal aspirate	R		I	S	R	R	S	R	S		S		S	S	S		S	R	R			S	S
255	294	2014	A9	61	M	tracheal aspirate	R		R	S	R	R	S	R	R		S		S	S	S		I	R	S			S	S
256	295	2014	A6	66	M	sputum	R		R	S	R	R	I	R	R		S		S	R	S		I	S	R			S	S
257	298	2014	OTL	79	M	sputum	R		R	S	R	R	S	R	R		S		S	S	S		S	S	R			S	S
258	299	2014	A2	80	M	tracheal aspirate	R		R	S	R	R	S	R	R		S		S	S	S		S	R	R			S	S
259	300	2014	A6	39	M	sputum	NA		NA	NA	NA	NA	NA	NA	NA		NA		NA	NA	NA		NA	NA	NA	NA		NA	NA
260	301	2014	A6	51	M	tracheal aspirate	R		R	S	R	R	S	R	R		S		S	S	S		S	R	R			S	S
261	303	2014	A6	84	M	tracheal aspirate	R		R	S	R	R	I	R	R		S		S	S	S		I	R	R			S	S
262	307	2014	A9	72	F	tracheal aspirate	R		R	R		R	S	R		R	I		S	S			S	S	R	R		S	S	S
263	309	2014	OTL	71	F	sputum	NA		NA	NA		NA	NA	NA		NA	NA		NA	NA	NA		NA	NA	NA	NA		NA	NA
264	310	2014	A6	89	M	tracheal aspirate	NA		NA	NA		NA	NA	NA		NA	NA		NA	NA	NA		NA	NA	NA	NA		NA	NA
265	312	2014	A12	16	F	sputum	R		R	S		R	R	R		R	R		S	R		R	R	R	R	R		S	S	S
266	313	2014	OTL	82	M	sputum	R		R	S		R	R	R		R	R		S	S			R	R	R	R		S	S	S
267	314	2014	A3	72	M	tracheal aspirate	NA		NA	NA		NA	NA	NA		NA	NA		NA	NA	NA		NA	NA	NA	NA		NA	NA
268	316	2014	A9	91	M	tracheal aspirate	NA		NA	NA		NA	NA	NA		NA	NA		NA	NA	NA		NA	NA	NA	NA		NA	NA
269	317	2014	A2	59	M	tracheal aspirate	R		R	S		R	R	R		R	R		S	R			R	R	R	R		S	S	S
270	318	2014	A6	69	M	tracheal aspirate	R		R	S		R	R	R		R	R	R	S	R			R	R	R	R		S	S	S
271	322	2014	A6	88	F	tracheal aspirate	R		R	S		R	R	R		R	R	R	S	S			R	R	R	R		S	S	S
272	324	2014	A1	56	M	tracheal aspirate	R		R	S		R	S	R		R	S	R	S	S			S	S	R	R		S	S	S
273	325	2014	OTL	18	F	sputum	R		R	S		R	I	R		R	S	R	S	R		R	I	R	R	R		S	S	S
274	326	2014	A6	81	F	tracheal aspirate	R		R	R		R	I	R		R	I	R	I	S			S	R	R	R		S	S	S
275	327	2014	A3	52	M	tracheal aspirate	R		R	S		R	I	R		R	I	R	S	R			I	R	R	R		S	S	S
276	329	2014	B	79	M	sputum	NA		NA	NA		NA	NA	NA		NA	NA	NA	NA	NA	NA		NA	NA	NA	NA		NA	NA	NA
277	330	2014	A16	89	F	tracheal aspirate	R		R	S		R	R	R		R	I	R	S	R			R	R	R	R		S	S	S
278	332	2014	C	76	F	tracheal aspirate	R		S	S		R	S	R		R	S	R	S	S			S	R	R	R		S	S	S
279	333	2014	B	79	M	tracheal aspirate	NA		NA	NA		NA	NA	NA		NA	NA	NA	NA	NA	NA		NA	NA	NA	NA		NA	NA	NA
280	334	2014	A9	83	F	tracheal aspirate	R		R	S		R	R	R		R	S	R	S	R			I	R	R	R		S	S	S
281	335	2014	A6	69	M	tracheal aspirate	R		R	S		R	R	R		R	R	R	S	S			R	R	R	R		S	S	S
282	336	2014	OTL	48	M	sputum	R		S	S		R	S	R		R	S	R	S	S			S	S	R	R		S	S	S
283	337	2014	A9	84	M	tracheal aspirate	NA		NA	NA		NA	NA	NA		NA	NA	NA	NA	NA	NA		NA	NA	NA	NA		NA	NA
284	338	2014	A16	107	M	sputum	NA		NA	NA		NA	NA	NA		NA	NA	NA	NA	NA	NA		NA	NA	NA	NA		NA	NA
285	340	2015	A6	55	F	tracheal aspirate	R		R	S		R	R	R		R	I	R	S	S			R	R	R	R		S	S	S
286	341	2015	B	63	F	sputum	R		R	S		R	R	R		R	I	R	S	R			I	R	R	R		S	S	S
287	343	2015	A12	13	F	sputum	R		R	S		R	R	R		R	R	R	S	R		R	R	R	R	R		S	S	S
288	347	2015	A16	86	F	sputum	R		R	S		R	R	R		R	R	R	S	S			R	R	R	R		S	S	S
289	348	2015	A1	83	F	tracheal aspirate	R		S	S		R	R	R		R	R	R	S	S			R	R	R	R		S	S	S
290	349	2015	A6	81	F	sputum	R		R	S		R	R	R		R	I	R	S	S			R	R	R	R		S	S	S
291	351	2015	OTL	89	M	sputum	R		R	S		R	R	R		R	R	R	S	S			R	R	R	R		S	S	S
292	352	2015	A14	67	M	tracheal aspirate	R		R	R		S	S	S		S	S	R	S	S			S	R	R	R		S	S	S
293	353	2015	OTL	0	M	tracheal aspirate	NA		NA	NA		NA	NA	NA		NA	NA	NA	NA	NA			NA	NA	NA	NA		NA	NA
294	354	2015	A6	80	M	sputum	R		S	S		R	I	R		R	S	R	S	S			S	R	R	R		S	S	S
295	355	2015	A15	73	F	sputum	R		R	S		R	R	R		R	R	R	S	R			R	R	R	R		S	S	S
296	356	2015	A3	63	M	tracheal aspirate	R		S	S		R	R	R		R	R	R	S	R			R	S	R	R		S	S	S
297	358	2015	A4	86	F	tracheal aspirate	R		R	S		R	R	R		R	R	R	S	R			R	R	R	R		S	S	S
298	359	2015	A3	85	F	tracheal aspirate	R		R	R		R	S	I		S	R	R	R	S			S	R	R	R		S	S	S
299	360	2015	A6	85	M	tracheal aspirate	R		S	S		R	R	R		R	R	R	S	R			R	S	R	R		S	S	S
300	361	2015	A6	87	F	tracheal aspirate	R		R	R		R	R	R		R	R	R	S	R			R	S	R	R		S	S	S
301	362	2015	OTL	86	M	tracheal aspirate	R		R	R		R	S	S		S	S	R	R	S			S	S	R	R		S	S	S
302	363	2015	A6	80	M	sputum	R		S	S		R	I	R		R	S	R	S	S			S	R	R	R		S	S	S
303	365	2015	A15	68	M	tracheal aspirate	NA		NA	NA		NA	NA	NA		NA	NA	NA	NA	NA			NA	NA	NA	NA		NA	NA	NA
304	366	2015	B	58	M	sputum	R		R	S		R	R	R		R	I	R	S	R			I	R	R	R		S	S	S
305	367	2015	A3	73	M	tracheal aspirate	NA		NA	NA		NA	NA	NA		NA	NA	NA	NA	NA			NA	NA	NA	NA		NA	NA	NA
306	368	2015	A12	15	F	sputum	R		R	S		R	I	R		R	S	R	S	R		R	S	R	R	R		S	S	S
307	371	2015	C	75	F	tracheal aspirate	R		R	I		R	R	R		R	R	R	S	S			R	R	R	R		S	S	S
308	375	2015	A6	84	M	tracheal aspirate	R		R	S		R	R	R		R	R	R	S	R			R	R	R	R		S	S	S
309	376	2015	C	85	F	bronchoalveolar lavage	NA		NA	NA		NA	NA	NA		NA	NA	NA	NA	NA			NA	NA	NA	NA		NA	NA	NA
310	377	2015	C	73	F	sputum	R		R	I		R	I	R		R	S	R	S	S			S	R	R	R		S	S	S
311	378	2015	A3	91	F	tracheal aspirate	R		R	R		S	S	S		S	S	R	S	R			S	R	R	R		S	S	S
312	379	2015	A3	53	M	tracheal aspirate	R		S	S		S	R	S		S	S	R	S	S			R	R	S	S		S	S	S
313	383	2015	A6	85	M	tracheal aspirate	R		R	S		R	R	R		R	I	R	S	R			R	R	R	R		S	S	S
314	384	2015	A9	88	M	tracheal aspirate	R		R	S		R	R	R		R	S	R	S	R			R	R	R	R		S	S	S
315	387	2015	A2	44	M	tracheal aspirate	R		R	S		R	R	R		R	R	R	S	R			I	R	R	R		S	S	S
316	388	2015	A6	84	F	tracheal aspirate	R		R	S		R	R	R		R	S	R	S	R			I	R	R	R		S	S	S
317	389	2015	A9	81	F	tracheal aspirate	R		R	S		R	R	R		R	R	R	S	S			R	R	R	R		S	S	S
318	390	2015	B	81	M	sputum	NA		NA	NA		NA	NA	NA		NA	NA	NA	NA	NA			NA	NA	NA	NA		NA	NA	NA
319	391	2015	A6	91	F	tracheal aspirate	R		R	S		R	I	R		R	R	R	S	R			R	R	R	R		S	S	S
320	394	2015	A6	85	M	tracheal aspirate	NA		NA	NA		NA	NA	NA		NA	NA	NA	NA	NA			NA	NA	NA	NA		NA	NA	NA
321	401	2015	A5	0	F	tracheal aspirate	NA		NA	NA		NA	NA	NA		NA	NA	NA	NA	NA			NA	NA	NA	NA		NA	NA	NA
322	402	2015	A6	78	M	tracheal aspirate	R		R	S		R	R	R		R	R		S	S			R	R	R	R		S	S	S
323	411	2015	B	69	M	sputum	R		R	I		R	R	R		R	R		S	R			R	R	R	R		S	S	S
324	416	2015	A4	84	M	sputum	R		S	S		R	R	R		R	R		S	S			R	S	R	R		S	S	S
325	417	2015	A12	39	F	sputum	R		R	S		R	R	R		R	R		S	S		R	R	R	R	R		S	S	S
326	418	2015	B	73	F	sputum	R		R	S		R	R	R		R	I		I	S			R	R	R	R		S	S	S
327	423	2015	A3	69	F	tracheal aspirate	R		R	S		R	R	R		R	I		S	R			R	R	R	R		S	S	S
328	426	2015	B	54	M	sputum	R		R	S		R	R	R		R	R		S	S			R	R	R	R		S	S	S
329	427	2015	A6	84	F	tracheal aspirate	R		R	I		R	R	R		R	R		S	R			R	R	R	R		S	S	S
330	428	2015	B	54	M	sputum	NA		NA	NA		NA	NA	NA		NA	NA		NA	NA			NA	NA	NA	NA		NA	NA	NA
331	429	2015	A2	65	M	tracheal aspirate	R		R	S		R	R	R		R	R		S	S			R	S	R	R		S	S	S
332	430	2016	A1	57	M	tracheal aspirate	R		R	S		R	S	I		I	S		S	S			S	R	R	R		S	S	S
333	432	2016	A7	74	M	tracheal aspirate	R		R	S		R	R	R		R	R		S	R			R	R	R	R		S	S	S
334	437	2016	A3	72	F	tracheal aspirate	R		R	I		R	I	R		R	I		I	S			S	R	R	R		S	S	S
335	438	2016	A6	81	F	tracheal aspirate	R		R	S		R	R	R		R	R		S	R			R	S	R	R		S	S	S
336	439	2016	A6	89	F	tracheal aspirate	R		R	I		R	S	R		R	S		S	S			I	R	R	R		S	S	S
337	440	2016	A6	95	M	tracheal aspirate	R		R	I		R	R	R		R	R		S	R			R	R	R	R		S	S	S
338	441	2016	A5	0	F	tracheal aspirate	NA		NA	NA		NA	NA	NA		NA	NA		NA	NA			NA	NA	NA	NA		NA	NA	NA
339	445	2016	OTL	6	F	tracheal aspirate	NA		NA	NA		NA	NA	NA		NA	NA		NA	NA			NA	NA	NA	NA		NA	NA	NA
340	446	2016	A6	91	F	tracheal aspirate	R		S	S		R	S	R		R	S		S	S			S	R	R	R		S	S	S
341	448	2016	A15	73	M	tracheal aspirate	R		R	S		R	R	R		R	I		S	S			R	R	R	R		S	S	S
342	449	2016	OTL	26	M	tracheal aspirate	R		R	S		R	R	R		R	R		S	S			R	R	R	R		S	S	S
343	451	2016	A6	36	F	tracheal aspirate	R		R	S		R	R	R		R	R		S	S			R	R	R	R		S	S	S
344	453	2016	A1	75	F	tracheal aspirate	NA		NA	NA		NA	NA	NA		NA	NA		NA	NA			NA	NA	NA	NA		NA	NA	NA
345	454	2016	A1	95	F	sputum	R		R	S		R	R	R		R	R		S	S			R	S	R	R		S	S	S
346	455	2016	OTL	21	M	tracheal aspirate	R		R	I		R	R	R		R	R		S	R			R	R	R	R		S	S	S
347	456	2016	A10	93	F	tracheal aspirate	R		R	R		R	S	R		R	S		R	S			S	R	R	R		S	S	S
348	457	2016	A13	55	M	bronchoalveolar lavage	NA		NA	NA		NA	NA	NA		NA	NA		NA	NA			NA	NA	NA	NA		NA	NA	NA
349	458	2016	C	76	M	sputum	R		R	I		R	R	R		R	R		S	R			R	R	R	R		S	S	S
350	459	2016	A6	95	F	tracheal aspirate	R		R	R		R	R	R		R	R		S	S			R	R	R	R		S	S	S
351	460	2016	OTL	0	M	tracheal aspirate	NA		NA	NA		NA	NA	NA		NA	NA		NA	NA			NA	NA	NA	NA		NA	NA	NA
352	461	2016	A9	47	M	tracheal aspirate	R		S	S		R	R	R		R	S		S	S			I	R	R	R		S	S	S
353	462	2016	B	60	M	sputum	R		S	S		R	R	R		R	S		S	S			S	R	R	R		S	S	S
354	463	2016	A9	78	M	tracheal aspirate	NA		NA	NA		NA	NA	NA		NA	NA		NA	NA			NA	NA	NA	NA		NA	NA	NA
355	464	2016	OTL	37	F	tracheal aspirate	R		R	S		R	R	R		R	R		S	S			R	S	R	R		S	S	S
356	465	2016	A6	98	F	tracheal aspirate	R		R	S		R	S	R		R	S		S	S			R	R	R	R		S	S	S
357	466	2016	A6	87	M	tracheal aspirate	R		R	S		R	R	R		R	R		S	R			I	R	R	R		S	S	S
358	467	2016	A8	66	F	tracheal aspirate	R		R	S		R	R	R		R	R		S	S			R	I	R	R		S	S	S
359	468	2016	A9	85	M	sputum	R		R	S		R	S	R		R	I		S	R			I	R	S	S		S	S	S
360	469	2016	A6	82	M	tracheal aspirate	R		R	S		R	R	R		R	I		S	S			I	R	R	R		S	S	S
361	470	2016	A10	68	F	tracheal aspirate	R		S	S		R	S	R		R	S	R	S	S			S	R	R	R		S	S	S
362	471	2016	A7	90	F	tracheal aspirate	R		R	S		R	R	R		R	R		S	S			R	R	R	R		S	S	S
363	472	2016	B	66	F	sputum	R		S	S		R	S	R		R	I		S	S			S	R	R	R		S	S	S
364	473	2016	C	93	M	sputum	R		R	S		R	R	R		R	I		S	S			R	R	R	R		S	S	S
365	474	2016	OTL	77	M	tracheal aspirate	R		R	S		R	R	R		R	R		S	S			R	R	R	R		S	S	S
366	475	2016	B	81	M	sputum	R		R	S		R	R	R		R	I		S	S			R	R	R	R		S	S	S
367	476	2016	A6	79	M	tracheal aspirate	R		R	I		R	I	R		R	I		I	S			S	R	R	R		S	S	S
368	477	2016	A14	72	M	sputum	R		R	S		R	R	R		R	R		S	R			R	S	R	R		S	S	S
369	478	2016	A9	82	M	tracheal aspirate	R		S	S		R	S	R		R	S		S	S			S	S	R	R		S	S	S
370	479	2016	C	75	M	tracheal aspirate	R		S	S		R	R	R		R	I		S	R			R	R	R	R		S	S	S
371	480	2016	B	78	F	sputum	R		R	S		R	R	R		R	R		S	R			R	R	R	R		S	S	S
372	481	2017	A1	87	F	tracheal aspirate	R		R	S		R	R	R		R	R		S	R			R	R	R	R		S	S	S
373	482	2017	OTL	44	M	sputum	R		S	S		R	I	R		R	I		S	S			I	S	S	S		S	S	S
374	483	2017	A6	71	M	tracheal aspirate	R		R	S		R	R	R		R	I		S	R			I	R	R	R		S	S	S
375	484	2017	OTL	14	F	sputum	NA		NA	NA		NA	NA	NA		NA	NA		NA	NA			NA	NA	NA	NA		NA	NA	NA
376	485	2017	C	93	F	tracheal aspirate	R		R	S		R	R	R		R	R		S	R			R	R	R	R		S	S	S
377	486	2017	A6	94	F	tracheal aspirate	R		R	I		R	R	R		R	R		S	R			R	R	R	R		S	S	S
378	487	2017	A9	84	F	tracheal aspirate	NA		NA	NA		NA	NA	NA		NA	NA		NA	NA			NA	NA	NA	NA		NA	NA	NA
379	488	2017	A6	82	M	tracheal aspirate	R		R	S		R	R	R		R	R		S	R			R	R	R	R		S	S	S
380	489	2017	B	73	M	sputum	R		R	S		R	R	R		R	R		S	R			R	R	R	R		S	S	S
381	490	2017	A14	28	F	sputum	R		S	S		R	I	R		R	R		S	S			I	R	S	S		S	S	S
382	491	2017	A3	41	F	bronchoalveolar lavage	R		S	S		R	R	R		R	I		S	S			I	R	R	R		S	S	S
383	492	2017	A11	0	F	tracheal aspirate	R		S	S		R	I	R		R	I		S	S			I	R	R	R		S	S	S
384	493	2017	A11	0	M	tracheal aspirate	R		R	S		R	I	R		R	I		S	S			I	R	R	R		S	S	S
385	494	2017	A11	0	F	tracheal aspirate	R		S	S		R	I	R		R	I		S	S			I	R	R	R		S	S	S
386	495	2017	A6	66	M	tracheal aspirate	R		R	I		R	I	R		R	R		S	R			R	R	R	R		S	S	S
387	496	2017	A6	93	F	tracheal aspirate	R		R	S		R	R	R		R	R		S	S			R	R	R	R		S	S	S
388	497	2017	A5	0	M	tracheal aspirate	NA		NA	NA		NA	NA	NA		NA	NA		NA	NA			NA	NA	NA	NA		NA	NA	NA
389	498	2017	A9	89	M	tracheal aspirate	R		S	S		R	R	R		R	I		S	S			R	S	R	R		S	S	S
390	499	2017	A8	83	F	tracheal aspirate	R		R	R		R	R	R		R	R		S	R			R	R	R	R		S	S	S
391	500	2017	A15	80	F	tracheal aspirate	R		S	S		R	R	R		R	R		S	S			R	S	R	R		S	S	S
392	501	2017	A6	81	F	tracheal aspirate	R		S	S		R	R	R		R	I		S	R			I	R	R	R		S	S	S
393	502	2017	A6	86	M	tracheal aspirate	R		R	I		R	S	R		R	I		S	S			I	R	R	R		S	S	S
394	503	2017	C	88	F	tracheal aspirate	NA		NA	NA		NA	NA	NA		NA	NA		NA	NA			NA	NA	NA	NA		NA	NA	NA
395	504	2017	A6	86	M	tracheal aspirate	R		R	I		R	R	R		R	R		S	S			R	R	R	R		S	S	S
396	505	2017	A3	64	M	bronchoalveolar lavage	R		S	S		R	S	R		R	I		S	S			I	S	S	S		S	S	S
397	506	2017	A5	0	F	tracheal aspirate	NA		NA	NA		NA	NA	NA		NA	NA		NA	NA			NA	NA	NA	NA		NA	NA	NA
398	508	2017	A6	84	F	tracheal aspirate	R		S	S		R	I	R		R	I		S	S			R	R	R	R		S	S	S
399	509	2017	C	85	M	tracheal aspirate	R		R	I		R	R	R		R	R		S	R			R	R	R	R		S	S	S
400	510	2017	A3	77	M	sputum	R		S	S		R	S	R		R	S		S	S			S	S	R	R		S	S	S
401	511	2017	A6	90	M	tracheal aspirate	R		R	I		R	S	R		R	I		S	S			I	R	R	R		S	S	S
402	512	2017	A3	87	M	tracheal aspirate	R		R	S		R	R	R		R	R		S	S			R	R	R	R		S	S	S
403	513	2017	A6	78	M	tracheal aspirate	R		R	S		R	R	R		R	R	R	S	R			R	S	R	R		S	S	S
404	514	2017	A14	50	F	tracheal aspirate	NA		NA	NA		NA	NA	NA		NA	NA		NA	NA			NA	NA	NA	NA		NA	NA	NA
405	515	2017	A1	77	M	sputum	R		S	S		R	S	R		R	S		S	S			S	R	R	R		S	S	S
406	516	2017	A6	84	M	tracheal aspirate	R		S	S		R	I	R		R	I		S	R			R	R	R	R		S	S	S
407	517	2017	A13	69	M	sputum	R		R	S		R	R	R		R	R		S	R			R	R	R	R		S	S	S
408	518	2017	A9	80	M	tracheal aspirate	R		R	S		R	R	R		R	R		S	S			R	R	R	R		S	S	S
409	519	2017	A6	90	F	tracheal aspirate	R		R	R		R	R	R		R	I		S	S			R	R	R	R		S	S	S
410	520	2017	A16	48	M	tracheal aspirate	R		R	S		R	R	R		R	R	R	S	S			R	R	R	R		S	S	S
411	521	2017	A1	54	M	sputum	R		R	I		R	I	R		R	I		I	S			I	R	R	R		S	S	S
412	522	2017	C	75	F	tracheal aspirate	R		S	S		R	R	R		R	R		S	S			R	R	R	S		S	S	S
413	523	2017	A6	76	F	tracheal aspirate	R		R	S		R	I	R		R	R		S	R			R	R	R	R		S	S	S
414	524	2018	OTL	62	M	sputum	R		S	S		R	R	R		R	I	R	S	S			R	R	R	R		S	S	S
415	525	2018	A6	85	M	tracheal aspirate	R		S	S		R	R	R		R	I		S	S			R	S	R	R		S	S	S
416	526	2018	A8	78	F	tracheal aspirate	R		S	S		R	I	R		R	R		S	S			I	S	R	R		S	S	S
417	527	2018	A6	73	M	tracheal aspirate	R		R	I		R	S	R		R	S		S	S			S	R	R	R		S	S	S
418	529	2018	A6	62	F	tracheal aspirate	R		R	S		R	I	R		R	I		S	S			I	R	R	R		S	S	S
419	530	2018	A3	46	F	tracheal aspirate	R		R	R		R	R	R		R	R		S	S			R	S	R	R		S	S	S
420	531	2018	OTL	67	F	sputum	NA		NA	NA		NA	NA	NA		NA	NA		NA	NA			NA	NA	NA	NA		NA	NA	NA
421	532	2018	OTL	91	M	sputum	R		R	S		R	R	R		R	R		S	S			R	R	R	R		S	S	S
422	533	2018	B	65	M	sputum	R		R	S		R	I	R		R	I		S	S			I	R	R	R		S	S	S
423	534	2018	A9	78	M	sputum	R		R	S		R	R	R		R	R		S	S			R	R	R	R		S	S	S
424	536	2018	A13	71	M	sputum	R		R	S		R	R	R		R	R		S	R			R	R	R	R		S	S	S
425	537	2018	A9	83	F	tracheal aspirate	NA		NA	NA		NA	NA	NA		NA	NA		NA	NA			NA	NA	NA	NA		NA	NA	NA
426	538	2018	A6	95	M	sputum	R		S	S		R	R	R		R	I		S	S			R	S	R	R		S	S	S
427	539	2018	A9	86	F	tracheal aspirate	NA		NA	NA		NA	NA	NA		NA	NA		NA	NA			NA	NA	NA	NA		NA	NA	NA
428	540	2018	C	43	M	tracheal aspirate	R		S	S		R	S	R		R	I		S	S			I	R	R	R		S	S	S
429	541	2018	A9	59	F	tracheal aspirate	R		S	S		R	S	R		R	I		S	R			S	R	R	R		S	S	S
430	542	2018	A3	86	M	tracheal aspirate	R		R	S		R	R	R		R	R		S	R			R	R	R	R		S	S	S
431	543	2018	B	57	F	sputum	NA		NA	NA		NA	NA	NA		NA	NA		NA	NA			NA	NA	NA	NA		NA	NA	NA
432	544	2018	A11	2	M	tracheal aspirate	R		R	S		R	R	R		R	R		S	R			R	R	S	S		S	S	S
433	545	2018	A6	95	F	tracheal aspirate	NA		NA	NA		NA	NA	NA		NA	NA		NA	NA			NA	NA	NA	NA		NA	NA	NA
434	547	2018	A3	75	F	tracheal aspirate	NA		NA	NA		NA	NA	NA		NA	NA		NA	NA			NA	NA	NA	NA		NA	NA	NA
435	548	2018	A9	74	M	tracheal aspirate	R		R	I		R	I	R		R	R		S	R			R	R	R	R		S	S	S
436	549	2018	A6	89	F	tracheal aspirate	R		R	S		R	I	R		R	I		S	S			R	R	R	R		S	S	S
437	550	2018	OTL	63	M	tracheal aspirate	NA		NA	NA		NA	NA	NA		NA	NA		NA	NA			NA	NA	NA	NA		NA	NA	NA
438	551	2018	A13	85	F	sputum	R		R	S		R	R	R		R	R		S	S			R	S	R	R		S	S	S
439	552	2018	A6	86	M	tracheal aspirate	R		R	S		R	R	R		R	R		S	S			R	S	R	R		S	S	S
440	553	2018	A10	55	M	tracheal aspirate	R		R	S		R	R	R		R	R		S	S			R	R	R	R		S	S	S
441	554	2018	A6	80	F	sputum	R		R	S		R	R	R		R	R		S	R			R	R	R	R		S	S	S
442	555	2018	A16	69	M	sputum	R		R	S		R	R	R		R	R		S	S			R	R	R	R		S	S	S
443	556	2018	A6	90	M	tracheal aspirate	R		R	S		R	R	R		R	I		S	S			R	R	R	R		S	S	S
444	557	2018	A6	75	F	tracheal aspirate	R		S	S		R	R	R		R	R		S	S			R	S	R	R		S	S	S
445	558	2018	A6	88	F	tracheal aspirate	R		R	S		R	R	R		R	R		S	R			R	R	R	R		S	S	S
446	559	2018	A6	89	F	tracheal aspirate	R		R	I		R	S	R		R	S		S	S			S	R	R	R		S	S	S
447	560	2018	A6	62	M	tracheal aspirate	R		S	S		R	R	R		R	R		S	S			I	S	R	R		S	S	S
448	561	2018	A6	76	M	sputum	R		R	S		R	R	R		R	R		S	R			R	R	R	R		S	S	S
449	562	2018	C	77	M	tracheal aspirate	R		R	R		R	R	R		R	R		S	R			R	R	R	R		S	S	S
450	563	2018	OTL	87	M	tracheal aspirate	R		R	R		R	R	R		R	R		R	S			R	R	R	R		S	S	S
451	564	2018	B	66	F	sputum	R		R	S		R	R	R		R	R		S	R			R	R	R	R		S	S	S
452	565	2018	A7	48	M	sputum	R		R	I		R	S	R		R	I		S	S			I	R	R	R		S	S	S
453	566	2019	A5	0	M	tracheal aspirate	NA		NA	NA		NA	NA	NA		NA	NA		NA	NA			NA	NA	NA	NA		NA	NA	NA
454	567	2019	C	87	M	tracheal aspirate	R		R	R		R	R	R		R	R		S	S			R	R	R	R		S	S	S
455	568	2019	OTL	67	M	sputum	R		R	S		R	S	R		R	S		S	S			I	R	R	R		S	S	S
456	569	2019	A5	0	F	tracheal aspirate	R		S	S		R	R	R		R	R		S	R			R	S	S	S		S	S	S
457	570	2019	A2	68	M	tracheal aspirate	R		R	R		R	R	R		R	R		I	R			R	R	R	R		S	S	S
458	571	2019	A3	75	M	tracheal aspirate	R		R	R		R	R	R		R	R		S	S			R	R	R	R		S	S	S
459	572	2019	A6	70	M	tracheal aspirate	R		R	R		R	R	R		R	R		I	R			R	R	R	R		S	S	S
460	573	2019	A6	81	M	tracheal aspirate	R		R	R		R	R	R		R	R		R	R			R	S	R	R		S	S	S
461	574	2019	A6	92	F	tracheal aspirate	NA		NA	NA		NA	NA	NA		NA	NA		NA	NA			NA	NA	NA	NA		NA	NA	NA
462	575	2019	A6	56	F	tracheal aspirate	R		R	S		R	R	R		R	R		S	R			R	R	R	R		S	S	S
463	576	2019	A6	78	M	tracheal aspirate	R		S	S		R	R	R		R	R		S	S			R	S	R	R		S	S	S
464	577	2019	A2	73	M	tracheal aspirate	R		R	S		R	I	R		R	R		S	R			I	S	S	S		S	S	S
465	578	2019	OTL	59	M	tracheal aspirate	R		R	R		R	S	I		S	R		S	S			S	R	R	R		S	S	S
466	579	2019	A13	67	M	sputum	R		R	S		R	R	R		R	R		S	R			R	R	R	R		S	S	S
467	580	2019	B	59	F	sputum	R		R	I		R	R	R		R	R		S	R			R	R	R	R		S	S	S
468	581	2019	C	80	M	tracheal aspirate	R		S	S		R	I	R		R	S		S	S			I	R	R	R		S	S	S
469	582	2019	A3	84	M	tracheal aspirate	R		R	R		R	R	R		R	R		S	S			R	R	R	R		S	S	S
470	583	2019	A3	64	M	tracheal aspirate	R		R	R		R	R	R		R	R		S	R			R	R	R	R		S	S	S
471	584	2019	A6	81	M	tracheal aspirate	R		R	S		R	R	R		R	R		S	S			R	S	R	R		S	S	S
472	585	2019	A7	85	M	tracheal aspirate	R		R	S		R	R	R		R	R		S	R			R	S	R	R		S	S	S
473	586	2019	OTL	74	M	sputum	R		S	S		R	S	R		R	I		S	R			S	R	S	S		S	S	S
474	587	2019	A3	84	F	tracheal aspirate	R		R	S		R	R	R		R	R		S	S			R	R	R	R		S	S	S
475	588	2019	OTL	84	F	sputum	R		S	S		R	S	I		R	S		S	S			S	R	R	R		S	S	S
476	589	2019	A5	0	F	tracheal aspirate	NA		NA	NA		NA	NA	NA		NA	NA		NA	NA			NA	NA	NA	NA		NA	NA	NA
477	590	2019	A11	0	F	tracheal aspirate	R		S	S		R	S	R		R	R		S	S			S	R	R	R		S	S	S
478	591	2019	A1	88	F	sputum	R		R	S		R	R	R		R	R		S	R			I	S	R	R		S	S	S
479	592	2019	OTL	88	F	sputum	R		R	S		R	R	R		R	R		S	R			I	S	R	R		S	S	S
480	594	2019	A6	83	M	tracheal aspirate	R		R	S		R	R	R		R	R		S	R			I	S	R	R		S	S	S
481	595	2019	A3	62	M	tracheal aspirate	R		R	S		R	R	R		R	R		S	R			R	R	R	R		S	S	S
482	596	2019	A1	97	F	sputum	R		R	S		R	S	R		R	R		S	R			I	R	R	R		S	S	S
483	597	2019	C	80	M	tracheal aspirate	R		R	R		R	R	R		R	R		S	S			R	R	R	R		S	S	S
484	598	2019	A6	71	M	tracheal aspirate	R		R	S		R	R	R		R	I		S	S			I	R	R	R		S	S	S
485	599	2019	OTL	0	F	tracheal aspirate	NA		NA	NA		NA	NA	NA		NA	NA		NA	NA			NA	NA	NA	NA		NA	NA	NA
486	600	2019	A6	87	F	tracheal aspirate	R		R	S		R	R	R		R	I		S	S			R	S	R	R		S	S	S
487	601	2019	A3	70	M	tracheal aspirate	R		R	S		R	R	R		R	I		S	S			R	S	R	R		S	S	S
